# Supplementary material for: The Role of Terroir on the Ripening Traits of V. vinifera cv ‘Glera’ in the Prosecco Area
Source: Plants (Basel). 2024 Mar 12;13(6):816. doi: 10.3390/plants13060816 (PMC10975336; doi:10.3390/plants13060816)
Supplement: Supplementary file 1 [file plants-13-00816-s001.zip]

Archive with 4 entries (4 files):
- __MACOSX/._Supplementary data.docx
- __MACOSX/._Supplementary Dataset S1.xlsx
- Supplementary data.pdf
- Supplementary Dataset S1.xlsx
