# Supplementary material for: The Role of Terroir on the Ripening Traits of V. vinifera cv ‘Glera’ in the Prosecco Area
Source: Plants (Basel). 2024 Mar 12;13(6):816. doi: 10.3390/plants13060816 (PMC10975336; doi:10.3390/plants13060816)
Supplement: Supplementary file 1 [file plants-13-00816-s001.zip › Supplementary Dataset S1.xlsx]

## Sheet: Dataset S1
					Fluorescence values													DEGs at MR			DEGs at R
Nimblegen Probe_ID	12Xv1 VIT code	12X.v2 VCOST.v3	Gene description	INTEGRAPE catalogue gene name	Rauscedo_MR replicate 1	Rauscedo_MR replicate 2	Rauscedo_MR replicate 3	Rauscedo_R replicate 1	Rauscedo_R replicate 2	Rauscedo_R replicate 3	CSM_MR replicate 1	CSM_MR replicate 2	CSM_MR replicate 3	CSM_R replicate 1	CSM_R replicate 2	CSM_R replicate 3		t-test p<0.01	FC R/CSM		t-test p<0.01	FC R/CSM
CHR1_GSVIVT00000927001_T01	VIT_01s0146g00190	Vitvi01g02285	TPD1 (tapetum determinant 1)	NA	150	161.545	150	150	150	150	150	150	150	150	150	150
CHR1_GSVIVT00000945001_T01	VIT_01s0146g00320	Vitvi01g02290	No hit	NA	150	150	150	150	160.645	150	383.212	606.266	504.382	245.431	380.662	752.147
CHR1_GSVIVT00000960001_T01	VIT_01s0146g00430	Vitvi01g01736	No hit	NA	150	150	194.321	150	150	157.737	1065.83	1541.55	1146.41	167.906	230.864	150.692
CHR1_GSVIVT00010058001_T01	VIT_01s0010g00010	Vitvi01g02161	No hit	NA	510.972	461.916	797.79	442.051	455.213	406.739	505.126	480.988	360.537	585.708	438.471	460.986
CHR1_GSVIVT00010063001_T01	VIT_01s0010g00120	Vitvi01g02162	No hit	NA	150	150	150	150	150	150	150	150	150	150	150	150
CHR1_GSVIVT00010064001_T01	VIT_01s0010g00150	Vitvi01g01181	No hit	NA	163.467	150	163.796	150	150	150	428.746	389.829	559.647	150	150	150
CHR1_GSVIVT00010090001_T01	VIT_01s0010g00470	Vitvi01g01279	No hit	NA	150	197.305	150	150	150	150	207.657	296.415	150	150	150	150
CHR1_GSVIVT00010112001_T01	VIT_01s0010g00630	Vitvi01g01302	Pentatricopeptide (PPR) repeat-containing protein	NA	359.505	212.339	236.977	610.934	526.709	619.14	150	234.975	150	637.115	515.81	480.221
CHR1_GSVIVT00010114001_T01	VIT_01s0010g00640	Vitvi01g02174	No hit	NA	1068.75	937.101	1139.49	1278.71	1209.47	1076.43	412.132	337.475	420.142	1353.82	1256.43	1195.25		*	2.6889
CHR1_GSVIVT00010116001_T01	VIT_01s0010g00660	Vitvi01g02175	No hit	NA	594.359	571.001	889.091	528.713	590.964	612.279	694.832	216.629	312.816	865.635	779.719	747.024
CHR1_GSVIVT00010131001_T01	VIT_01s0010g00760	Vitvi01g01320	Unknown	NA	183.651	210.309	157.339	150	214.826	203.53	202.32	245.25	212.528	152.597	156.085	200.747
CHR1_GSVIVT00010138001_T01	VIT_01s0010g00800	Vitvi01g02178	Unknown	NA	173.191	224.989	156.005	167.704	150	159.663	202.899	327.95	197.292	181.475	255.68	237.422
CHR1_GSVIVT00010142001_T01	VIT_01s0010g00890	NA	NA	NA	205.681	212.556	166.333	288.183	181.764	215.807	173.127	209.885	186.911	233.004	154.787	163.378
CHR1_GSVIVT00010145001_T01	VIT_01s0010g00910	Vitvi01g01333	GMP synthetase	NA	845.661	768.015	1007.94	667.652	940.603	794.815	958.975	744.379	971.603	907.613	795.949	949.869
CHR1_GSVIVT00010193001_T01	VIT_01s0010g01250	Vitvi01g01387	S ribonuclease	NA	464.77	363.748	565.735	337.058	490.053	433.015	1029.85	736.046	963.146	747.035	741.122	897.864
CHR1_GSVIVT00010196001_T01	VIT_01s0010g01280	NA	NA	NA	786.413	926.314	825.745	946.718	927.606	934.57	1206.38	1833.21	2274.22	1148.2	1166.91	830.416
CHR1_GSVIVT00010221001_T01	VIT_01s0010g01530	Vitvi01g01831	MADS-box agamous-like 62	MADS1A1e	150	176.05	150	150	150	150	150	150	174.389	150	150	150
CHR1_GSVIVT00010275001_T01	VIT_01s0010g02040	Vitvi01g01477	Hydroxyproline-rich glycoprotein	NA	512.61	471.099	612.528	2050.27	1998.11	1080.18	420.086	413.582	432.247	1924.14	1416.72	1702.91
CHR1_GSVIVT00010278001_T01	VIT_01s0010g02060	Vitvi01g01480	No hit	NA	2621.83	2813.24	3109.57	2403.17	2565.54	2319.35	4546.71	7481.92	5012.88	2834.3	2956.09	2715.8
CHR1_GSVIVT00010309001_T01	VIT_01s0010g02300	Vitvi01g02213	Anthranilate N-benzoyltransferase protein 1	NA	150	150	150	150	150	150	251.837	367.243	513.096	150	150	150
CHR1_GSVIVT00010311001_T01	VIT_01s0010g02310	Vitvi01g01513	Ribosomal protein L23 50S	NA	19085.7	22919	11772.2	12946.9	13581.2	12988.6	24138.8	14878.7	13360.8	14441.8	13125.3	13107.6
CHR1_GSVIVT00010314001_T01	VIT_01s0010g02330	Vitvi01g01517	Vinorine synthase	NA	289.63	495.352	150	150	192.933	185.505	150	150	150	150	150	248.695
CHR1_GSVIVT00010316001_T01	VIT_01s0010g02340	Vitvi01g02214	Anthranilate N-benzoyltransferase	NA	150	150	150	150	150	150	150	150	150	150	150	150
CHR1_GSVIVT00010350001_T01	VIT_01s0010g02650	Vitvi01g02220	No hit	NA	635.91	642.981	398.13	704.381	549.174	487.608	442.292	778.279	458.031	621.476	632.218	703.437
CHR1_GSVIVT00010353001_T01	VIT_01s0010g02680	Vitvi01g01558	DNA-binding storekeeper protein	NA	214.445	190.108	292.507	687.389	679.808	404.983	157.46	197.282	187.305	459.521	705.718	764.06
CHR1_GSVIVT00010384001_T01	VIT_01s0010g03010	Vitvi01g02234	Calcium-binding EF-hand	NA	623.998	905.757	616.102	306.345	351.176	462.768	2594.6	4350.51	2568.12	460.02	423.312	371.374
CHR1_GSVIVT00010391001_T01	VIT_01s0010g03070	Vitvi01g01592	ER (ERECTA, quantitative resistance to plectosphaerella 1)	NA	185.808	172.94	171.734	150	180.088	150	199.572	428.886	293.052	158.35	161.728	150
CHR1_GSVIVT00010404001_T01	VIT_01s0010g03140	Vitvi01g02246	No hit	NA	156.551	194.28	230.331	213.024	213.692	185.075	514.997	1225.73	382.091	178.298	183.345	181.727
CHR1_GSVIVT00010408001_T01	VIT_01s0010g03150	Vitvi01g01599	No hit	NA	604.426	757.92	465.117	369.153	394.686	383.08	2776.63	4623.85	5273.62	394.508	338.36	340.155
CHR1_GSVIVT00010412001_T01	VIT_01s0010g03160	Vitvi01g01601	No hit	NA	5190.69	5680.44	6241.79	3610.58	3684.56	3259.73	8394.24	6843.91	6848.83	3591.98	3716.05	3670.47
CHR1_GSVIVT00010417001_T01	VIT_01s0010g03200	NA	NA	NA	293.715	362.688	329.674	266.626	297.557	315.524	1422.44	2296.01	1389.27	345.777	359.171	304.606
CHR1_GSVIVT00010458001_T01	VIT_01s0010g03430	Vitvi01g02259	HcrVf1 protein	NA	150	184.985	150	150	153.103	153.098	164.797	503.726	222.144	282.911	218.51	249.566
CHR1_GSVIVT00010470001_T01	VIT_01s0010g03520	Vitvi01g02266	No hit	NA	1019.61	1343.28	805.001	654.423	641.928	750.443	2022.36	1980.1	3131.49	807.642	804.72	748.786
CHR1_GSVIVT00010506001_T01	VIT_01s0010g03810	Vitvi01g01668	No hit	NA	2100.4	2632.14	2157.82	2435.34	2402.24	2052.72	1218.22	496.476	824.704	2686.67	2657.88	2740.04
CHR1_GSVIVT00010509001_T01	VIT_01s0010g03840	Vitvi01g02273	No hit	NA	153.006	150	150	150	150	150	150	150	150	150	150	150
CHR1_GSVIVT00011663001_T01	VIT_01s0011g05720	Vitvi01g01994	No hit	NA	2604.23	2355.78	2019.48	1405.38	1657.62	2024.72	17934.1	20641.4	21139.8	2862.36	2125.47	1973.72		*	-8.55582
CHR1_GSVIVT00011986001_T01	VIT_01s0011g02670	Vitvi01g01920	Unknown	NA	525.698	394.834	222.202	428.705	458.462	439.485	457.085	906.139	429.175	458.374	356.56	378.625
CHR1_GSVIVT00012009001_T01	VIT_01s0011g02450	Vitvi01g01906	No hit	NA	4080.68	5079.86	3696.47	2418.34	3024.94	2889.52	2633.74	1794.4	576.24	5073.12	4249.73	4844.61					*	-1.7002
CHR1_GSVIVT00012018001_T01	VIT_01s0011g02390	Vitvi01g01898	Unknown	NA	188.765	208.387	150	150	189.72	150	526.681	1496.19	665.164	182.01	304.159	246.612
CHR1_GSVIVT00012123001_T01	VIT_01s0011g01430	Vitvi01g01869	No hit	NA	224.23	193.132	464.983	288.621	324.592	302.022	150	184.441	225.843	282.501	346.502	341.616
CHR1_GSVIVT00012148001_T01	VIT_01s0011g01210	Vitvi01g01860	No hit	NA	181.825	210.894	150	170.608	150	164.465	150	150	183.442	150	167.964	150
CHR1_GSVIVT00012258001_T01	VIT_01s0011g00040	Vitvi01g01833	No hit	NA	246.937	296.382	330.318	263.842	205.258	247.873	778.954	940.05	1064.4	223.683	225.302	213.897
CHR1_GSVIVT00012475001_T01	VIT_01s0113g00400	Vitvi01g02149	No hit	NA	390.177	478.748	495.921	327.848	357.658	372.611	3545.79	5167.39	4729.09	571.494	448.796	483.335
CHR1_GSVIVT00012477001_T01	VIT_01s0113g00410	Vitvi01g01119	Unknown	NA	175.903	150	278.97	316.913	387.408	235.999	159.463	238.131	204.14	508.853	428.569	470.94
CHR1_GSVIVT00012488001_T01	VIT_01s0113g00480	Vitvi01g02152	unknown	NA	450.011	500.173	338.468	201.787	276.993	211.451	507.37	494.862	549.694	392.261	230.275	249.732
CHR1_GSVIVT00012489001_T01	VIT_01s0113g00490	Vitvi01g01133	fanconi anemia group M protein	NA	202.408	195.404	259.375	324.724	313.034	312.728	167.607	670.067	150	297.902	197.845	255.53
CHR1_GSVIVT00012493001_T01	VIT_01s0113g00530	NA	NA	NA	726.112	838.274	1153.3	638.998	713.772	803.644	480.266	509.314	654.085	614.595	575.023	653.737
CHR1_GSVIVT00013713001_T01	VIT_01s0127g00900	Vitvi01g02069	No hit	NA	1695.1	2151.31	1981.61	1504.5	1459.76	1508.09	1752.87	1414.23	1268.61	1433.71	1452.44	1280.05
CHR1_GSVIVT00013748001_T01	VIT_01s0127g00620	Vitvi01g02062	Unknown	NA	585.862	890.109	341.788	401.937	343.579	382.142	1073.3	1278.03	1316.58	420.583	406.307	366.958
CHR1_GSVIVT00020001001_T01	VIT_01s0026g02300	Vitvi01g02130	No hit	NA	1328.47	1253.73	1539.89	1300.67	1685.28	1708.57	1551.88	2587.79	1869.25	2184.49	1865.49	2100.54
CHR1_GSVIVT00020039001_T01	VIT_01s0026g01900	Vitvi01g02122	No hit	NA	509.677	766.826	567.868	654.045	692.162	533.137	1895.59	3835.73	3730.31	507.189	594.133	474.166
CHR1_GSVIVT00020050001_T01	VIT_01s0026g01820	Vitvi01g02117	Squamosa promoter-binding protein 12 (SPL12)	NA	809.856	587.485	529.088	545.431	707.832	809.656	1494.5	1492.17	1379.44	1212.64	1270.11	1230.97
CHR1_GSVIVT00020057001_T01	VIT_01s0026g01760	NA	NA	NA	219.79	344.661	150.502	178.912	166.358	179.681	223.014	242.975	302.046	231.203	150	156.936
CHR1_GSVIVT00020152001_T01	VIT_01s0026g00870	Vitvi01g02094	Protoporphyrinogen oxidase (PPOX)	NA	169.262	220.98	203.824	159.903	174.655	183.377	349.738	456.903	553.668	150	224.436	159.702
CHR1_JGVV10_1_T01	VIT_01s0010g00020	Vitvi01g01169	DNA-3-methyladenine glycosidase I	NA	7848.81	10517	7691.7	12772.2	10452.7	8174.11	9270.05	8514.92	10250.4	5394.23	6470.31	9219.45
CHR1_JGVV10_101_T01	VIT_01s0010g01480	Vitvi01g01418	AGD4 (ARF-GAP domain 4)	NA	1219.77	607.579	805.773	1543.19	1079.4	1724.96	691.111	464.531	530.176	1616.48	1595.48	1485.63
CHR1_JGVV10_102_T01	VIT_01s0010g01490	Vitvi01g01422	Lysine histidine transporter 1	NA	574.535	586.874	465.98	521.162	457.636	431.798	530.747	491.427	463.334	592.416	491.238	489.254
CHR1_JGVV10_106_T01	VIT_01s0010g01570	Vitvi01g01429	Pentatricopeptide (PPR) repeat-containing	NA	183.335	175.07	150	303.56	285.075	313.339	275.694	370.541	253.834	484.226	453.864	503.78					*	-1.59857
CHR1_JGVV10_108_T01	VIT_01s0010g01590	Vitvi01g01430	Unknown protein	NA	2730.11	2703.02	2967.98	2772.32	3130.69	2416.61	1395.67	1498.34	1063.67	3882.65	3466.54	3952.83		*	2.12274
CHR1_JGVV10_109_T01	VIT_01s0010g01610	Vitvi01g01432	Unknown	NA	470.697	417.423	610.208	486.471	575.39	568.6	1877.47	2589.16	2437.2	477.904	532.022	486.992
CHR1_JGVV10_111_T01	VIT_01s0010g01650	Vitvi01g02195	Gibberellin 2-oxidase 8 ATGA2OX8	NA	277.751	387.674	314.034	374.471	281.839	287.894	219.798	348.664	201.307	284.992	255.073	259.013
CHR1_JGVV10_112_T01	VIT_01s0010g01660	Vitvi01g01434	Receptor protein kinase	NA	520.413	496.749	394.349	358.755	397.819	542.281	710.077	1070.86	890.079	347.965	279.892	266.342
CHR1_JGVV10_113_T01	VIT_01s0010g01670	Vitvi01g01435	Zinc knuckle	NA	230.664	260.316	323.075	415.053	501.205	324.571	382.085	612.706	859.894	548.488	566.523	475.958
CHR1_JGVV10_114_T01	VIT_01s0010g01680	Vitvi01g01436	Glutaredoxin	NA	6106.73	6181.33	5183.11	7282.56	7532.64	7607.41	7152.48	6853.08	7036.33	7863.29	9297.55	8938.88
CHR1_JGVV10_116_T01	VIT_01s0010g01710	Vitvi01g01439	Phytosulfokine receptor	NA	1391.31	1635.39	1131.56	2513.67	2684.58	1684.56	963.585	737.518	852.678	3626.17	2788.97	2997.67
CHR1_JGVV10_117_T01	VIT_01s0010g01720	Vitvi01g01440	Aldose reductase	NA	5202.14	5485.08	6706.95	3670.81	4384.56	4255.83	4834.36	2695.57	3307.24	3359.42	3855.55	4238.72
CHR1_JGVV10_118_T01	VIT_01s0010g01730	Vitvi01g01440	Aldose reductase	NA	6222.5	5095.49	6801.08	5367.84	5524.84	6159.84	3264.98	2224.34	3011.26	4382.12	5169.89	5401.62
CHR1_JGVV10_119_T01	VIT_01s0010g01740	Vitvi01g01443	Tobamovirus multiplication 1 homolog 3	NA	4386.32	4389.49	4498.07	3695.16	3789.47	3786.01	2678	1719.42	1548.04	3071.09	3203.96	2958.1
CHR1_JGVV10_121_T01	VIT_01s0010g01760	Vitvi01g01446	Remorin	NA	3563.28	3937.33	3287.31	2507.22	2513.57	3258.24	2746.27	1782.2	2726.53	1963.98	1644.2	1735.11
CHR1_JGVV10_122_T01	VIT_01s0010g01770	Vitvi01g01447	Zinc finger (CCCH-type) family protein	NA	7123.45	5577.27	5963.44	10467.9	9309.17	9092.27	5271.35	3978.47	4336.33	10187.9	9860.2	8960.39
CHR1_JGVV10_123_T01	VIT_01s0010g01780	Vitvi01g01449	Pentatricopeptide (PPR) repeat-containing protein	NA	432.823	264.506	495.482	580.678	555.534	616.685	425.264	589.604	633.531	532.24	534.766	491.847
CHR1_JGVV10_124_T01	VIT_01s0010g01800	Vitvi01g01456	Pentatricopeptide (PPR) repeat-containing protein	NA	2122.01	1654.61	1271.41	2183.5	1719.17	2241.07	406.962	280.024	384.798	2126.22	1807.94	1867.88
CHR1_JGVV10_125_T01	VIT_01s0010g01810	Vitvi01g01457	Tetratricopeptide repeat (TPR)-containing	NA	7588.48	5690.56	8053.96	6100.68	7053.56	6634.41	4301	3317.71	3738.92	5026.19	5506.99	4224.69
CHR1_JGVV10_126_T01	VIT_01s0010g01830	Vitvi01g01458	Regulator of nonsense transcripts 1	NA	1565.47	1547.56	1619.15	1852.42	1749.07	1806.6	1422.3	623.612	788.676	1423.66	948.009	1133.56
CHR1_JGVV10_127_T01	VIT_01s0010g01840	Vitvi01g01459	GEM-like protein 5	NA	7907.15	7559.33	9459.7	9451.11	8685.72	12491.2	9298.51	6800.35	7832.59	11552.5	15929	14499.7
CHR1_JGVV10_128_T01	VIT_01s0010g01850	Vitvi01g02197; Vitvi01g02198; Vitvi01g02200; Vitvi01g02201; Vitvi01g02196	NA; Regulator of nonsense transcripts 1	NA	2424.67	2788.84	2044.81	2686.91	2469.72	2526.5	2767.77	1536.12	2344.83	3127.02	4053.39	3777.76
CHR1_JGVV10_13_T01	VIT_01s0010g00240	Vitvi01g01236	CTP-synthetase	NA	7441.37	8201.67	6138.38	9186.86	9278.67	7741.62	12202.1	8810.71	10509.5	6290.27	7927.85	10485.3
CHR1_JGVV10_130_T01	VIT_01s0010g01870	Vitvi01g01460	Salicylic acid-induced fragment 1 protein	NA	2039.09	2065.2	1467.97	2878.43	2632	1554.01	1121.38	442.605	890.981	2033.16	2651.88	2282.66
CHR1_JGVV10_131_T01	VIT_01s0010g01890	Vitvi01g01461	DEAD/DEAH box helicase (RH10)	NA	3160.25	3036.68	1856.47	2906.73	3250.4	3115.03	2562.77	1737.61	1588.7	3370.69	2062.89	2180.97
CHR1_JGVV10_132_T01	VIT_01s0010g01900	Vitvi01g01462	Pentatricopeptide (PPR) repeat-containing protein	NA	1788.62	2369.92	1797.54	1190.78	1266.67	991.17	508.659	200.936	199.947	1072.89	1633.66	1421.08		*	6.54843
CHR1_JGVV10_133_T01	VIT_01s0010g01910	Vitvi01g01464	Nuclear transcription factor Y subunit B-5	NA	412.84	408.094	521.616	314.959	402.181	303.04	563.288	567.664	812.643	381.549	485.531	430.109
CHR1_JGVV10_134_T01	VIT_01s0010g01920	Vitvi01g01467	Anionic peroxidase	NA	188.143	195.629	150	150	166.111	150	420.125	342.558	673.312	150	171.691	246.926
CHR1_JGVV10_136_T01	VIT_01s0010g01940	Vitvi01g01468	Nuclear transcription factor Y subunit B-5	NA	286.282	320.141	309.663	224.871	243.702	243.268	629.597	1166.9	1113.63	238.621	269.76	199.777
CHR1_JGVV10_137_T01	VIT_01s0010g01950	Vitvi01g02205	Anionic peroxidase	NA	241.779	229.702	150	150	150	150	461.753	628.892	565.074	150	221.999	166.839		*	-2.66415
CHR1_JGVV10_138_T01	VIT_01s0010g01960	Vitvi01g02207	Anionic peroxidase	NA	180.384	267.457	150	150	150	150	156.736	176.394	161.155	170.975	181.609	172.363
CHR1_JGVV10_139_T01	VIT_01s0010g01970	Vitvi01g02209	Anionic peroxidase	NA	188.933	220.485	150	150	150	150	150	150	150	153.336	150	194.027
CHR1_JGVV10_140_T01	VIT_01s0010g01980	Vitvi01g02210	Anionic peroxidase	NA	173.156	161.514	150	150	150	150	150	150	150	179.457	150	151.06
CHR1_JGVV10_141_T01	VIT_01s0010g02000	Vitvi01g01472	Peroxidase	NA	204.855	273.728	167.093	181.872	171.949	173.872	342.198	285.619	463.347	150	162.057	335.245
CHR1_JGVV10_143_T01	VIT_01s0010g02020	Vitvi01g01474	Peroxidase (EC 1.11.1.7), anionic	NA	316.349	365.234	219.476	188.28	209.342	157.052	700.621	1240.21	700.409	163.263	210.03	243.999
CHR1_JGVV10_144_T01	VIT_01s0010g02030	Vitvi01g01476	Gamma-thionin precursor	NA	43028.6	37451.3	43421.9	45024.3	42450.1	41430.1	40146.1	41712.7	41905.3	46344.8	43835.5	44641
CHR1_JGVV10_145_T01	VIT_01s0010g02050	Vitvi01g01478	UBX domain-containing protein	NA	5199.77	4946.49	4963.48	4826.95	5348.92	4862.52	2133	1144.12	1701.72	4958.24	5499.16	4917.92		*	3.0348
CHR1_JGVV10_147_T01	VIT_01s0010g02080	Vitvi01g01488	Chr019/ETL1 (chromatin remodeling 19)	NA	5280.31	4657	3960.96	6340.64	6313.02	6040.6	2046.61	1563.8	1152.76	6552.55	6548.19	6503.03		*	2.91786
CHR1_JGVV10_148_T01	VIT_01s0010g02090	Vitvi01g01492	Indeterminate(ID)-domain 5	ZFP8	5235.96	6494.69	3260.35	5090.21	4723.86	4408.28	2012.61	1456.2	1277.86	4331.2	4098.21	3491.28
CHR1_JGVV10_149_T01	VIT_01s0010g02100	Vitvi01g01493	Indeterminate(ID)-domain 5	ZFP9	3265.26	3508.11	1970.08	5761.91	4584.06	4524.89	2007.45	1380.46	1578.09	4082.45	3334.62	2720.04
CHR1_JGVV10_150_T01	VIT_01s0010g02120	Vitvi01g01495	Zinc finger (C3HC4-type ring finger)	NA	1635.17	1538.6	1676.59	1695.09	1744.64	2148.94	4746.27	5524.06	4637.6	3188.08	2159.35	2333.43		*	-3.07357
CHR1_JGVV10_151_T01	VIT_01s0010g02140	Vitvi01g01496	No hit	NA	6574.46	6096.62	6161.65	5157.3	5125.1	4989.23	4885.96	3391.74	3916.42	4134.84	5494.49	5317.15
CHR1_JGVV10_152_T01	VIT_01s0010g02150	Vitvi01g01498	Calcium-dependent protein kinase-related	NA	1946.56	1839.02	1922.88	1933.22	2077.83	2067.77	728.375	471.108	366.738	2054.12	1693.91	1691.41		*	3.64473
CHR1_JGVV10_153_T01	VIT_01s0010g02160	Vitvi01g01499	RGS1 (regulator of G-protein SIGNALING 1)	NA	6200.86	6400.65	5897.62	4762.07	4763.18	5306.56	5102.88	7215.08	6914.81	3632.45	4057.13	4098.21
CHR1_JGVV10_154_T01	VIT_01s0010g02170	Vitvi01g01500	CAAX amino terminal protease	NA	2315.83	2517.95	3245.1	1991.91	1986.88	1553.09	1376.97	675.684	826.462	1270	1425.98	1873.77
CHR1_JGVV10_155_T01	VIT_01s0010g02180	Vitvi01g01502	Myosin-related	NA	2127.6	2162.52	2429.17	2947.07	3136.07	2651.3	1793.72	1578.21	2520.42	2530.37	2523.61	2701.17
CHR1_JGVV10_156_T01	VIT_01s0010g02190	Vitvi01g02212	Lipase GDSL	NA	326.12	301.38	387.63	459.1	522.112	387.671	239.292	171.838	156.918	538.448	492.562	723.082
CHR1_JGVV10_157_T01	VIT_01s0010g02200	Vitvi01g01503	Zinc finger (C3HC4-type ring finger)	NA	3290.61	3746.37	3197.39	2799.62	3270.01	2808.07	4439.93	3185.24	3410.3	2437.81	2941.22	3378.08
CHR1_JGVV10_158_T01	VIT_01s0010g02210	Vitvi01g01504	FRK1 (FLG22-induced receptor-like kinase 1)	NA	3813.95	4268.66	3633.62	4335.25	4285.07	3641.52	3559.55	2351.4	3142.9	3506.63	3934.95	4847.97
CHR1_JGVV10_159_T01	VIT_01s0010g02220	Vitvi01g01505	Zinc finger (C3HC4-type ring finger)	NA	873.473	1035.35	1102.59	1159.92	1181.2	815.959	1079.84	789.05	1134.53	718.694	805.902	669.956
CHR1_JGVV10_160_T01	VIT_01s0010g02230	Vitvi01g01506	Response regulator ARR11 Type-B	NA	767.443	804.404	911.082	948.697	1011.02	810.911	222.736	204.67	150	807.877	783.97	803.024		*	4.30015
CHR1_JGVV10_161_T01	VIT_01s0010g02240	Vitvi01g01507	unknown	NA	159.737	155.012	150	171.53	150	150	451.276	930.32	842.145	183.549	191.631	150
CHR1_JGVV10_162_T01	VIT_01s0010g02260	Vitvi01g01508	Esterase	NA	5898.46	1929.6	3563.07	5146.94	5028.91	6624.67	3365.84	2624.03	3978.19	5281.96	4368.7	4346.87
CHR1_JGVV10_163_T01	VIT_01s0010g02270	Vitvi01g01509	DELLA protein RGL1 (RGA-like protein 1)	NA	290.232	427.765	277.704	226.107	260.121	232.241	769.528	1642.59	1509.27	308.893	267.135	275.942
CHR1_JGVV10_164_T01	VIT_01s0010g02280	Vitvi01g01510	Unknown protein	NA	9880.99	8875.9	12706.8	9462.12	8959.87	8360.27	7764.28	5214.89	6343.79	5225.81	7522.76	6687.12
CHR1_JGVV10_165_T01	VIT_01s0010g02290	Vitvi01g01512	Heat shock protein 26a, chloroplast	NA	28486.9	19408.9	34610	18026.5	13162.6	29989	12201.5	6001.75	5481.26	1533.59	3680.28	1943.76
CHR1_JGVV10_166_T01	VIT_01s0010g02320	Vitvi01g01514	Vinorine synthase	NA	600.9	602.063	496.003	332.882	352.221	337.555	166.127	150	150	477.781	841.531	534.058		*	3.64485
CHR1_JGVV10_167_T01	VIT_01s0010g02350	Vitvi01g01521	Protein phosphatase 2 (formerly 2A), regulatory subunit B'	NA	3290.44	3114.83	2677.87	4447.75	4083.84	3931.71	2138.07	1174.07	1120.82	4008.89	4261.39	4144.61
CHR1_JGVV10_168_T01	VIT_01s0010g02360	Vitvi01g01523	Thimet oligopeptidase	NA	1147.66	1389.05	1534.31	1082.05	1122.79	1041.37	933.667	963.297	1332.4	1156.24	1386.38	1391.6
CHR1_JGVV10_169_T01	VIT_01s0010g02370	Vitvi01g01528	Signal recognition particle subunit 72 SRP72	NA	4988.21	4719.48	5387.01	6273.7	6188.56	5291.26	3469.91	2325.43	2618.59	5306.45	5132.42	5034.62
CHR1_JGVV10_17_T01	VIT_01s0010g00330	Vitvi01g01258	Clavata1 receptor kinase (CLV1)	NA	804.701	452.221	407.171	813.244	586.537	480.844	415.521	253.103	289.752	289.572	208.076	256.901
CHR1_JGVV10_170_T01	VIT_01s0010g02380	Vitvi01g01529	F-box domain containing protein	NA	3481.64	2750.74	3441.36	7665.48	7217.08	5198.32	3439.64	3128.28	3248.45	7380.79	6958.63	7043.34
CHR1_JGVV10_171_T01	VIT_01s0010g02390	Vitvi01g01530	Unknown protein	NA	2067.59	2095.66	1898.44	1827.28	1835.91	1299.25	1304.94	980.905	1158.78	1624.39	1592.08	1462.18		*	1.75975
CHR1_JGVV10_172_T01	VIT_01s0010g02410	Vitvi01g01532	Unknown protein	NA	4102.97	4624.01	4351.86	2732.62	3088.03	3159.95	2516.57	995.119	1353.9	2781.79	3290.54	3705.3
CHR1_JGVV10_173_T01	VIT_01s0010g02420	Vitvi01g01533	DNA-binding protein GT-1-related	NA	6642.42	5394.47	4674.09	4447.15	4360.86	5528.68	4219.82	2999.15	3600.99	5374.36	6182.32	5474.74
CHR1_JGVV10_174_T01	VIT_01s0010g02430	Vitvi01g01534	Mitotic spindle checkpoint protein (MAD2)	NA	518.903	521.535	742.567	391.45	365.957	365.912	197.207	193.59	212.304	223.826	265.058	285.337
CHR1_JGVV10_175_T01	VIT_01s0010g02440	Vitvi01g01536	ABC transporter C member 9	NA	253.076	317.521	262.709	454.772	638.66	874.193	151.072	238.226	188.665	770.774	489.39	718.469
CHR1_JGVV10_176_T01	VIT_01s0010g02450	Vitvi01g01537	B12D	NA	150	150	150	150	150	150	650.178	762.923	1024.23	150	157.105	150
CHR1_JGVV10_177_T01	VIT_01s0010g02460	Vitvi01g01538	Glyceraldehyde-3-phosphate dehydrogenase, cytosolic 3	NA	26376	24088.6	27300.8	31818.7	32138.1	32210.3	29622	32321.7	27661.4	31505.3	25709.1	31173.3
CHR1_JGVV10_178_T01	VIT_01s0010g02470	Vitvi01g01539	Pentatricopeptide repeat	NA	1139.21	1166.22	755.557	1057.1	983.393	1141.66	877.355	869.306	1037.8	897.427	1005.57	838.558
CHR1_JGVV10_179_T01	VIT_01s0010g02480	Vitvi01g01540	Ankyrin repeat	NA	5034.03	5632.5	4601.33	8371.42	8628.89	7164.71	3254.57	2016.01	2081.06	9967.88	10661.3	8843.44
CHR1_JGVV10_18_T01	VIT_01s0010g00340	Vitvi01g01259	EDA18 (embryo sac development arrest 18)	NA	1052.38	751.875	691.302	899.63	944.918	1104.36	241.828	219.074	190.859	889.999	811.424	743.197
CHR1_JGVV10_181_T01	VIT_01s0010g02500	Vitvi01g02216	Lysine histidine transporter 1	NA	169.44	287.367	222.403	151.02	156.506	150	671.134	620.215	724.878	166.861	241.952	176.341		*	-2.96849
CHR1_JGVV10_182_T01	VIT_01s0010g02510	Vitvi01g02217	Lysine histidine transporter 1	NA	213.881	231.343	251.111	285.159	211.653	219.936	247.109	504.547	187.98	271.993	219.401	240.156
CHR1_JGVV10_183_T01	VIT_01s0010g02520	Vitvi01g02218	Lysine histidine transporter 1	NA	228.692	183.85	190.386	150	150	158.061	627.916	1094.23	917.945	180.712	220.149	172.284
CHR1_JGVV10_184_T01	VIT_01s0010g02530	Vitvi01g01543	Extracellular ligand-gated ion channel	NA	2089.51	2217.47	2197.45	2104.25	1942.3	1983.78	1080.81	575.154	934.373	2086.9	2044.32	2073.72
CHR1_JGVV10_185_T01	VIT_01s0010g02540	Vitvi01g01545	No hit	NA	3361.39	4012.85	4487.41	3920.84	3768.75	3273.95	4847.81	5438.32	5971.15	3849.56	4201.97	4508.01
CHR1_JGVV10_186_T01	VIT_01s0010g02550	Vitvi01g01546	Cyclin-dependent kinase G-1	NA	2974.95	2436.7	2349	4814.99	4699.32	4020.25	2068.66	2205.3	1631.57	4709.91	4680.84	4596.26
CHR1_JGVV10_187_T01	VIT_01s0010g02560	Vitvi01g01547	Remorin	NA	357.161	378.325	294.966	268.859	223.139	228.578	301.883	385.17	266.027	279.67	203.494	223.275
CHR1_JGVV10_188_T01	VIT_01s0010g02570	Vitvi01g01548	EMB2421 (embryo defective 2421) monooxygenase	NA	1960.01	1544	2205.88	1884.3	2091.98	2210.43	802.705	613.224	429.43	1975.55	2397.29	2246.59
CHR1_JGVV10_189_T01	VIT_01s0010g02580	Vitvi01g01549	Acid phosphatase/vanadium-dependent haloperoxidase	NA	1823.11	1772.77	2227.59	1845.74	1765.73	1869.53	943.587	803.648	769.307	1904.16	1874.61	1829.6
CHR1_JGVV10_190_T01	VIT_01s0010g02590	Vitvi01g01550	ATP-dependent DNA helicase RecQ	NA	193.151	169.094	201.294	351.349	327.4	303.41	400.873	866.729	1151.63	349.207	357.811	361.005
CHR1_JGVV10_191_T01	VIT_01s0010g02600	Vitvi01g01552	CDC48C	NA	3461.83	2876.42	3787.14	4149.92	3737.05	4557.37	2144.2	1465.73	1660.68	3846.27	4047.22	4086.1
CHR1_JGVV10_192_T01	VIT_01s0010g02610	Vitvi01g01553	Unknown protein	NA	3974.56	3589.05	3066.13	4776.57	4681.96	4848.86	2612.31	1368.87	1690.88	4973.9	4787.28	4214.17
CHR1_JGVV10_193_T01	VIT_01s0010g02620	Vitvi01g01554	Unknown protein	NA	2003.02	2116.98	2673.81	1458.22	1612.95	1665.5	1592.78	1419.68	1836.7	1330.57	1471.03	1594.52
CHR1_JGVV10_194_T01	VIT_01s0010g02630	Vitvi01g02219	Lysine histidine transporter 2	NA	509.315	637.03	682.678	559.551	601.088	344.211	340.079	290.848	277.522	540.666	532.696	567.212
CHR1_JGVV10_195_T01	VIT_01s0010g02640	Vitvi01g01555	Lysine histidine transporter 2	NA	150	152.265	184.584	150	190.334	150	547.452	607.939	903.847	195.986	216.464	192.297
CHR1_JGVV10_196_T01	VIT_01s0010g02660	Vitvi01g02221	Lysine histidine transporter 1	NA	239.794	345.266	298.631	190.143	239.309	204.745	173.177	153.795	156.117	221.196	248.225	275.83
CHR1_JGVV10_197_T01	VIT_01s0010g02670	Vitvi01g01557	3-oxoacyl-[acyl-carrier-protein] reductase, chloroplast	NA	1936.45	1998.5	2387.32	1508.03	1447.64	1366.09	1717.85	1108.33	1486.63	1373.72	1123.5	1123.48
CHR1_JGVV10_198_T01	VIT_01s0010g02690	Vitvi01g01559	DNA polymerase alpha, subunit B	NA	260.168	185.047	225.963	369.51	310.403	334.909	204.284	199.326	247.973	482.752	394.071	397.834
CHR1_JGVV10_199_T01	VIT_01s0010g02700	Vitvi01g02223	Lysine histidine transporter 1	NA	219.558	293.761	182.71	166.148	202.299	191.538	165.1	159.884	162.948	281.199	313.685	229.529
CHR1_JGVV10_20_T01	VIT_01s0010g00360	Vitvi01g01261	Unknown protein	NA	5915.36	6148.02	7281.8	5621.52	6127.26	5730.14	7277.49	7408.77	7606.38	6961.9	6154.66	7362.98
CHR1_JGVV10_201_T01	VIT_01s0010g02730	Vitvi01g02224	Chaperone BCS1 mitochondrial	NA	223.483	252.054	159.738	206.309	216.342	223.557	386.331	311.711	456.776	246.166	224.777	193.888
CHR1_JGVV10_202_T01	VIT_01s0010g02740	Vitvi01g01561	4-coumarate-CoA ligase	4CL1	413.294	343.346	285.721	368.992	361.37	381.81	330.407	507.767	509.826	223.618	255.632	349.185
CHR1_JGVV10_203_T01	VIT_01s0010g02750	Vitvi01g01562	Lipoxygenase	NA	1095.73	1255.64	1344.04	1269.74	1261.37	1343.55	726.643	727.238	969.335	921.039	887.19	916.539					*	1.42201
CHR1_JGVV10_204_T01	VIT_01s0010g02760	Vitvi01g01563	Urease	NA	9725.31	9234.49	8153.81	8795.54	8555.43	8536.5	6288.16	3839.93	5118.57	9066.86	9493.87	8698.51
CHR1_JGVV10_205_T01	VIT_01s0010g02770	Vitvi01g01564	Adenylate kinase-b	NA	353.604	288.623	427.678	325.583	391.247	428.317	653.625	1191.98	898.379	423.037	439.905	460.712
CHR1_JGVV10_206_T01	VIT_01s0010g02780	Vitvi01g01565	ATP-dependent RNA helicase	NA	1544.47	1150.4	842.021	1777.84	1247.97	1116.28	1765.94	1357.47	1665.39	1542.96	1421.31	1433.04
CHR1_JGVV10_208_T01	VIT_01s0010g02800	Vitvi01g01566	Ankyrin	NA	154.012	176.862	150	150	150	150	167.142	178.213	190.854	150	150	150
CHR1_JGVV10_209_T01	VIT_01s0010g02810	Vitvi01g01567	Unknown protein	NA	8773.05	9468.46	10532.6	4765.1	5417.66	6184.94	5686.51	3491.71	4192.92	5563.56	9438.46	8223.5		*	2.15196
CHR1_JGVV10_21_T01	VIT_01s0010g00380	Vitvi01g01265	FLS2 (flagellin-sensitive 2)	NA	289.324	319.346	254.994	204.523	232.521	230.296	3461.64	5925.44	4733.52	190.208	487.642	278.784
CHR1_JGVV10_210_T01	VIT_01s0010g02820	Vitvi01g01568	OTU cysteine protease	NA	1174.66	1039.54	1795.17	1203.33	1180.33	1072.19	843.273	1021.09	643.88	807.159	880.425	913.211
CHR1_JGVV10_211_T01	VIT_01s0010g02840	Vitvi01g01572	Chaperone BCS1 mitochondrial	NA	1274.45	1374.75	1293.83	1195.2	1002.71	991.402	281.68	292.101	172.841	2251.68	1783.26	2053.66		*	5.28116
CHR1_JGVV10_212_T01	VIT_01s0010g02850	Vitvi01g02226	No hit	NA	408.083	348.913	512.141	502.454	438.082	452.87	295.19	213.784	279.105	781.651	434.268	434.745
CHR1_JGVV10_213_T01	VIT_01s0010g02860	Vitvi01g01573	Chaperone BCS1 mitochondrial	NA	176.221	215.875	289.327	232.489	169.406	184.551	396.207	523.94	484.018	208.385	256.57	213.903
CHR1_JGVV10_214_T01	VIT_01s0010g02870	Vitvi01g02227	AAA-type ATPase	NA	1546.86	1678.29	1358.97	1405.54	1348.26	1397.64	2042.7	1783.11	2037.71	912.894	1382.76	1132.87
CHR1_JGVV10_215_T01	VIT_01s0010g02880	Vitvi01g01575	AAA-type ATPase	NA	852.791	717.223	603.807	699.229	701.491	687.505	881.827	1133.05	931.997	520.305	753.32	691.216
CHR1_JGVV10_216_T01	VIT_01s0010g02890	Vitvi01g01576	Armadillo/beta-catenin repeat protein / U-box domain-containing	NA	2118.01	1811.67	2358.66	1727.04	1689.56	1997.99	1071.26	576.569	1039.43	1181.6	1303.26	1411.16
CHR1_JGVV10_217_T01	VIT_01s0010g02900	Vitvi01g01577	Proteasome 20S beta subunit E1 (PBE1) (PRCE)	NA	22932.5	22649.8	25960.4	23064.1	25442.8	20683.2	22365.4	20342.5	19718.3	25273.4	22988.1	22599.4
CHR1_JGVV10_218_T01	VIT_01s0010g02910	Vitvi01g01578	ATP binding protein	NA	1329.9	1166.24	1161.28	1410.98	1446.4	1643.77	344.471	428.903	320.387	931.723	701.904	769.325		*	3.34389		*	1.87318
CHR1_JGVV10_219_T01	VIT_01s0010g02920	Vitvi01g01580	Pre-mRNA-splicing factor ATP-dependent RNA helicase PRP16	NA	5960.76	5374.58	4704.04	6319.09	6878.66	6456.11	3125.66	2719.69	2018.43	5409.51	6049.53	6207.46
CHR1_JGVV10_22_T01	VIT_01s0010g00390	Vitvi01g01267	Peroxidase prx15 precursor	NA	356.818	487.969	248.57	196.511	247.335	218.209	209.279	413.225	306.39	151.707	171.711	170.447
CHR1_JGVV10_220_T01	VIT_01s0010g02930	Vitvi01g02228	Calmodulin	NA	663.884	1049.09	541.205	408.903	493.624	720.03	3705.04	6126.99	5029.77	526.645	645.37	536.183
CHR1_JGVV10_221_T01	VIT_01s0010g02940	Vitvi01g02229	Calmodulin CML37	NA	214.53	258.671	225.977	163.298	185.369	238.946	1247.12	1182.43	1093.84	231.24	255.576	224.4		*	-5.03934
CHR1_JGVV10_222_T01	VIT_01s0010g02950	Vitvi01g02230	Calcium-binding protein CML	NA	1087.36	1818.82	748.277	553.47	628.178	826.13	6773.4	11752.9	8700.79	721.328	864.523	751.023
CHR1_JGVV10_224_T01	VIT_01s0010g02970	Vitvi01g02232	Calcium-binding protein CML	NA	167.156	239.769	169.443	171.9	150	164.295	208.908	255.95	225.635	150	185.67	150
CHR1_JGVV10_225_T01	VIT_01s0010g02980	NA	NA	NA	150	150	150	150	150	150	538.473	558.771	513.488	150	150	150		*	-3.57941
CHR1_JGVV10_226_T01	VIT_01s0010g02990	Vitvi01g02233	Calcium-binding EF-hand	NA	999.66	1434.6	712.712	514.029	559.039	839.847	6606.31	10370.8	8135.32	705.993	918.9	729.016
CHR1_JGVV10_227_T01	VIT_01s0010g03000	Vitvi01g01584	Calcium-binding protein CML	NA	879.894	1174.6	673.246	333.607	456.522	708.658	6469.67	10408.3	8654.09	640.183	736.28	609.364
CHR1_JGVV10_228_T01	VIT_01s0010g03020	Vitvi01g01586	Calcium-binding protein CML	NA	314.192	386.342	318.932	177.12	188.863	285.059	637.409	724.913	784.839	268.832	282.335	217.59		*	-2.10616
CHR1_JGVV10_229_T01	VIT_01s0010g03040	Vitvi01g01588	Calcium-binding protein CML	NA	310.584	423.68	384.194	274.097	231.01	289.883	1392.55	4311.96	2836.2	275.326	234.611	309.072
CHR1_JGVV10_23_T01	VIT_01s0010g00400	Vitvi01g01268	WD-40 repeat protein	NA	1965.93	1925.4	2069.96	2265.87	2355.1	1981.91	952.334	1214.4	734.111	2221.27	2240.08	2124.35
CHR1_JGVV10_230_T01	VIT_01s0010g03050	Vitvi01g01589	Unknown protein	NA	4235.17	4557.43	4956.58	3641	3872.67	3357.78	5074.28	4395.72	4723.81	3923.44	3786.14	4172.07
CHR1_JGVV10_231_T01	VIT_01s0010g03060	Vitvi01g01591	Unknown protein	NA	186.414	211.369	213.683	151.73	156.491	161.7	470.566	662.563	953.961	165.148	188.657	151.254
CHR1_JGVV10_232_T01	VIT_01s0010g03090	Vitvi01g02239	Malate dehydrogenase, cytoplasmic 1	NA	646.332	385.447	898.64	573.394	829.738	829.537	3224.11	5359.38	5049.81	1099.96	807.616	1053.55
CHR1_JGVV10_233_T01	VIT_01s0010g03100	Vitvi01g02240	Malate dehydrogenase, cytoplasmic 1	NA	696.439	766.519	823.083	665.793	613.457	989.856	4092.22	5347.31	4191.87	1265.74	1076.32	1022.15
CHR1_JGVV10_234_T01	VIT_01s0010g03120	Vitvi01g02242	No hit	NA	401.016	367.017	565.402	568.882	465.61	425.756	198.421	307.739	212.377	453.401	416.451	439.165
CHR1_JGVV10_235_T01	VIT_01s0010g03170	Vitvi01g02248	No hit	NA	2055.09	2205.57	2926.04	2612.87	2425.1	1935.17	2941.5	2907.17	2611.12	2163.53	1970.67	2109.03
CHR1_JGVV10_236_T01	VIT_01s0010g03190	Vitvi01g01602	No hit	NA	1371.75	1364.07	1651.88	1550.39	1546.83	1650.11	1007.57	1093.15	1024.81	1696.87	1600.69	1774.19
CHR1_JGVV10_237_T01	VIT_01s0010g03220	Vitvi01g01605	Ribosomal protein L24/L26	NA	2847.32	3214.32	3221.94	2643.21	2911.36	2707.89	7055.57	5281.99	7638.78	2654.83	2690.51	2983.69
CHR1_JGVV10_238_T01	VIT_01s0010g03240	Vitvi01g01606	Translation initiation factor 3 subunit K	NA	354.124	305.784	713.101	436.983	527.894	449.116	519.028	349.3	467.444	703.53	481.36	644.776
CHR1_JGVV10_239_T01	VIT_01s0010g03260	Vitvi01g01610	Alanine:glyoxylate aminotransferase 2	NA	1919.32	2307.55	1956.65	1756.68	1715.91	2254.04	3455	1956.93	2528.87	2200.04	1970.02	2130.19
CHR1_JGVV10_24_T01	VIT_01s0010g00410	Vitvi01g01271	Myb domain protein 67	MYB67A	192.037	354.089	150	150	150	150	194.393	342.429	334.712	150	150	150
CHR1_JGVV10_240_T01	VIT_01s0010g03270	Vitvi01g01613	Unc51-like kinase	NA	248.11	150	166.785	317.254	362.513	406.827	564.206	635.087	1020.18	485.872	513.425	522.333
CHR1_JGVV10_241_T01	VIT_01s0010g03280	Vitvi01g01614	Kinesin 4 motor protein	NA	738.276	885.63	480.651	344.078	413.557	341.799	500.365	961.676	419.964	449.174	360.88	415.209
CHR1_JGVV10_243_T01	VIT_01s0010g03300	Vitvi01g01618	Protein processing in endoplasmic reticulum	NA	5418.25	5397.4	5309.45	4540.56	4430.83	5535.11	3875.56	2692.64	2620.21	6142.27	4943.98	4971.98
CHR1_JGVV10_244_T01	VIT_01s0010g03310	Vitvi01g01620	Unknown protein	NA	2849.04	2369.9	2302.36	2795.09	2651.4	3043.94	1871.37	2195.21	2161.58	2827.41	2545.19	2331.62
CHR1_JGVV10_245_T01	VIT_01s0010g03320	Vitvi01g01621	Kelch repeat-containing F-box protein	NA	1325.95	1426.15	1758.93	1884.89	1849.47	1394.01	852.173	732.746	934.476	1354.12	1344.05	1801.97
CHR1_JGVV10_246_T01	VIT_01s0010g03330	NA	NA	NA	560.302	406.47	304.027	1133.47	855.008	745.024	237.271	150	219.138	792.528	706.253	785.65
CHR1_JGVV10_247_T01	VIT_01s0010g03340	Vitvi01g01623	DNA binding protein	NA	1257.69	1155.69	1288.76	1149.12	1191.88	1178.7	1415.06	752.758	748.742	1003.76	940.376	1134.16
CHR1_JGVV10_248_T01	VIT_01s0010g03350	Vitvi01g01624	GTPase EngC	NA	4043.93	2860.14	3788.53	3445.87	3925.08	3762.48	1280.6	623.138	838.209	3910.19	3732.42	3907.03		*	3.89964
CHR1_JGVV10_249_T01	VIT_01s0010g03360	Vitvi01g01627	Signal peptidase complex subunit 1	NA	7719.1	8654.79	8455.73	6698.8	6593.01	5827.14	7345.71	6009.97	6708.07	5664.07	6140.42	5889.4
CHR1_JGVV10_25_T01	VIT_01s0010g00420	Vitvi01g02168	No hit	NA	746.039	739.903	462.72	228.471	381.151	294.2	2267.26	920.822	529.154	514.882	484.427	579.515
CHR1_JGVV10_250_T01	VIT_01s0010g03370	Vitvi01g01628	Ribosomal protein L17-2 60S	NA	7292.76	7399.55	8291	5829.76	5395.01	5776.27	8328.31	8086.44	8680.71	5311.68	5208.84	5513.54
CHR1_JGVV10_251_T01	VIT_01s0010g03380	Vitvi01g02258	Ribosomal protein L17 (RPL17B) 60S	NA	17148	18680.9	19316.9	13574.1	14163.6	13003.4	16204.1	14004	15352.7	10565.4	11235.3	12089.8
CHR1_JGVV10_252_T01	VIT_01s0010g03390	Vitvi01g01629	Gag-pol polyprotein	NA	5925.72	5210.67	4716.85	7141.74	7165.78	6978.68	6846.08	5183.78	5307.28	5344.16	4859.47	5349.29					*	1.36863
CHR1_JGVV10_253_T01	VIT_01s0010g03400	Vitvi01g01631	Exostosin	NA	2233.05	1901.65	1765.3	2751.76	2589.16	2387.56	655.858	527.482	549.045	2549.48	2684.89	2798.33
CHR1_JGVV10_254_T01	VIT_01s0010g03410	Vitvi01g01632	Pentatricopeptide (PPR) repeat-containing protein	NA	409.478	239.7	256.632	482.439	497.786	444.665	612.584	551.409	792.79	566.148	446.072	413.097
CHR1_JGVV10_256_T01	VIT_01s0010g03450	Vitvi01g02260	Nodulin MtN21 family	NA	266.498	408.627	150	150	150	150	250.116	495.009	248.323	150	150	150
CHR1_JGVV10_257_T01	VIT_01s0010g03460	Vitvi01g01635	Caffeoyl-CoA O-methyltransferase	CCoAOMT2	3116.57	3123.83	3851.02	2416.2	2974.75	2767.67	3922.59	2934.05	3296.95	2422.43	2569.05	2756.82
CHR1_JGVV10_259_T01	VIT_01s0010g03480	Vitvi01g02262	Nodulin MtN21 family	NA	230.217	475.366	155.943	165.152	231.14	180.005	251.92	446.165	349.037	150	198.369	167.977
CHR1_JGVV10_26_T01	VIT_01s0010g00450	Vitvi01g01277	S ribonuclease	NA	2516.75	1467.17	2348.55	2139.97	2116.87	1966.73	1868.91	1902.3	2035.52	3535.95	4223.02	4818.13
CHR1_JGVV10_261_T01	VIT_01s0010g03500	Vitvi01g02264	No hit	NA	150	150	150	150	150	150	274.595	150	270.976	150	150	150
CHR1_JGVV10_262_T01	VIT_01s0010g03510	Vitvi01g02265	Caffeoyl-CoA O-methyltransferase	AOMT1	160.851	220.841	184.597	186.9	150	152.546	381.933	943.399	610.205	150	199.696	150
CHR1_JGVV10_263_T01	VIT_01s0010g03530	Vitvi01g01640	Phagocytosis and cell motility protein ELMO1	NA	150	161.062	150	151.557	150.214	153.747	332.242	368.096	409.464	167.589	167.88	167.304					*	-1.10374
CHR1_JGVV10_265_T01	VIT_01s0010g03560	Vitvi01g01644	CYP78A5	NA	150	256.017	181.706	234.935	257.552	217.672	150	150	150	150	150	150
CHR1_JGVV10_266_T01	VIT_01s0010g03570	Vitvi01g01645	NLI interacting factor (NIF)	NA	2395.69	2310.43	2016.92	2207.21	2145.97	2292.64	1522.76	880.923	1182.49	2141.87	2277.43	2192.21
CHR1_JGVV10_268_T01	VIT_01s0010g03590	Vitvi01g01646	Asynaptic 1 ASY1	NA	247.166	219.29	242.927	193.278	240.657	233.294	233.129	370.286	266.803	358.817	247.941	244.256
CHR1_JGVV10_269_T01	VIT_01s0010g03600	Vitvi01g02268	Rubber elongation factor (REF)	NA	17116.3	15277.2	19669.9	16091.3	14129.8	19022.2	13898	12490.4	13228.4	16330.6	17600.2	17679.2
CHR1_JGVV10_27_T01	VIT_01s0010g00460	Vitvi01g01278	Serine carboxypeptidase	NA	235.312	376.63	198.286	173.612	156.513	190.81	198.266	364.182	281.414	184.22	150	150
CHR1_JGVV10_270_T01	VIT_01s0010g03610	Vitvi01g02269	RW1	NA	5183.77	3713.42	7644.5	5586.78	6054.49	4596.95	3202.53	4281.34	4596.42	6590.68	5695.25	6015.39
CHR1_JGVV10_271_T01	VIT_01s0010g03620	Vitvi01g01648	LHCA2 (Photosystem I light harvesting complex gene 2)	NA	17271.3	15906.3	21812.6	12152.3	12723.3	11301.5	10065.1	9060.26	11283.1	7814.13	13107.7	12275.9
CHR1_JGVV10_272_T01	VIT_01s0010g03630	Vitvi01g01650	Zinc finger (MYND type)	NA	600.754	537.145	982.862	1066.42	918.677	857.034	150	150	150	963.732	909.665	1052.66
CHR1_JGVV10_273_T01	VIT_01s0010g03650	Vitvi01g01652	Alkylated DNA repair protein alkB	NA	878.715	725.377	958.914	1040.02	1089.22	917.213	636.329	461.38	456.446	1042.66	936.82	1019.26
CHR1_JGVV10_274_T01	VIT_01s0010g03660	Vitvi01g01653	Unknown protein	NA	3065.72	3172.19	3300.02	2606.3	2763.5	2941.01	1982.17	1201.96	1685.74	2632.88	2995.46	2952.01
CHR1_JGVV10_276_T01	VIT_01s0010g03680	Vitvi01g01655	Unknown protein	NA	874.682	1028.42	1231.59	1693.48	1636.87	1052.08	480.553	597.187	290.077	1518.03	1197.77	1143.46
CHR1_JGVV10_277_T01	VIT_01s0010g03690	Vitvi01g01658	Splicing factor YT521-B	NA	2050.91	2181.38	2132.74	2325.53	2687.14	2330.08	1410.21	1348.41	1728.93	2073.8	2286.07	2315.83
CHR1_JGVV10_278_T01	VIT_01s0010g03700	Vitvi01g01659	Zinc finger (Ran-binding)	NA	6626.18	7754	6945.94	7387.59	6788.83	7446.44	5980.17	4061.59	4669.09	5899.67	6990.39	7312.82
CHR1_JGVV10_279_T01	VIT_01s0010g03710	Vitvi01g01660	Squamosa promoter-binding protein 2 (SPL2)	NA	985.179	1045.94	957.592	1403.93	1393.48	803.665	301.31	177.419	247.518	854.708	983.721	903.701		*	4.11528
CHR1_JGVV10_280_T01	VIT_01s0010g03720	Vitvi01g01661	4-coumarate:CoA ligase	4CL2	204.444	351.583	158.893	337.156	213.003	247.311	253.386	255.378	260.895	195.111	181.977	150
CHR1_JGVV10_281_T01	VIT_01s0010g03730	Vitvi01g01662	F-box domain containing protein	NA	13767.2	14680.3	10096.5	15903.3	17416.7	14035.2	11347.5	8744.06	9702.18	16201	14460	17112.7
CHR1_JGVV10_282_T01	VIT_01s0010g03740	Vitvi01g01663	Transcription termination factor mitochondrial mTERF	mTERF1	1750.78	1485.62	1373.13	1538.34	1533.55	1727.95	835.144	409.523	718.682	1051.52	1185.21	1175.25					*	1.40676
CHR1_JGVV10_283_T01	VIT_01s0010g03750	Vitvi01g02270	Unknown protein	NA	11530.3	9866.76	16590.1	6615.58	5693.19	10511.9	8845.33	6522.92	7059.21	3255.08	3098.51	3284.12
CHR1_JGVV10_284_T01	VIT_01s0010g03760	Vitvi01g01664	DNAJ heat shock N-terminal domain-containing protein	NA	1825.97	1823.32	2187.14	2356.58	2169.91	1808.92	1005.63	394.996	495.775	2420.34	2548.61	2388.81		*	3.07764
CHR1_JGVV10_285_T01	VIT_01s0010g03770	Vitvi01g02271	DnaJ homolog, subfamily B, member 12	NA	2173.88	1780.26	2177.89	2971.26	2789.79	2729.19	2220.7	2517.17	2616.1	3317.99	3180.52	3013.52
CHR1_JGVV10_286_T01	VIT_01s0010g03780	Vitvi01g01666	Histidine kinase (AHK3)	NA	4987.85	5250.41	4941.1	7263.53	7086.64	6501.4	5282.06	3678.07	4026.05	6187.69	6251.86	7243.23
CHR1_JGVV10_287_T01	VIT_01s0010g03790	Vitvi01g01667	Nuclear transport factor 2B	NA	14938.8	15437.5	16187.5	15386	14579.2	13390.7	11649.1	7746.04	8786.94	11996.7	15959.4	14777.9
CHR1_JGVV10_288_T01	VIT_01s0010g03800	Vitvi01g02272	Unknown protein	NA	3811.61	4514.74	4615.04	3357.66	3653.46	2967.27	3912.71	3450.88	3408.95	2951.5	2690.19	2620.61
CHR1_JGVV10_289_T01	VIT_01s0010g03820	Vitvi01g01669	Receptor kinase TRKa	NA	259.046	291.005	248.112	189.801	219.239	236.917	349.06	553.158	406.41	230.263	234.754	244.866
CHR1_JGVV10_29_T01	VIT_01s0010g00490	Vitvi01g02169	Heat shock protein 81-4 (HSP81-4)	NA	2447.24	2548.77	3179.11	2497.13	2714.27	3868.48	4490.98	7326.14	7484.01	3723.49	2907.83	3313.82
CHR1_JGVV10_290_T01	VIT_01s0010g03830	Vitvi01g01670	Unknown protein	NA	10158.9	10213.6	13353.2	11444.5	10440.8	9404.93	10042.8	9815.58	11178.7	9140.75	9587.94	10211.6
CHR1_JGVV10_291_T01	VIT_01s0010g03850	Vitvi01g01671	Calmodulin-binding protein	NA	1914.79	1081.26	1376.33	1807.74	1957.73	2241.2	586.906	537.124	721.006	2616.88	2615.62	2737.58
CHR1_JGVV10_292_T01	VIT_01s0010g03870	Vitvi01g02275	Unknown protein	NA	524.757	456.826	587.406	379.505	403.092	508.809	1575.92	2393.11	2773.23	442.603	531.451	553.276
CHR1_JGVV10_293_T01	VIT_01s0010g03880	Vitvi01g02276	Unknown protein	NA	8477.7	9714.75	9991.99	7922.36	7173.99	6738.33	5725.95	2842.74	2778.19	9923.72	12808.9	9672.43
CHR1_JGVV10_294_T01	VIT_01s0010g03890	Vitvi01g01673	Unknown	FLC1	6505.63	8255.19	10074	5405.39	5454.9	4595.01	6273.41	5056.42	6318.78	3082.99	3484.01	4695.3
CHR1_JGVV10_295_T01	VIT_01s0010g03900	Vitvi01g01677	SEPALLATA3	SEP3	30997	29655.8	33570.9	32325.1	30286.7	30549.5	28976.2	26558	27786.8	34340.4	33077.1	30851.9
CHR1_JGVV10_296_T01	VIT_01s0010g03910	Vitvi01g01678	Squamosa promoter-binding protein 13 (SPL13)	NA	2512.45	2251.22	2928.63	3005.74	3174.07	2471.45	2108.83	728.746	813.27	2133.61	2530.42	2258.43
CHR1_JGVV10_297_T01	VIT_01s0010g03920	Vitvi01g02278	Unknown protein	NA	3947.04	3103.57	3279.39	3162.36	2901.37	3813.42	2151.31	1443.98	1384.96	3757.39	3435	3331.35
CHR1_JGVV10_298_T01	VIT_01s0010g03930	Vitvi01g01680	WRKY DNA-binding protein 75	WRKY03	1576.4	1660.11	2142.68	1536.41	1945.71	1653.26	711.768	591.675	382.336	2179.12	2140.31	2193.21		*	3.19092
CHR1_JGVV10_299_T01	VIT_01s0010g03940	Vitvi01g01682	Sphingosine-1-phosphate lyase	NA	4285.75	3826.34	4136.25	3833.39	4561.5	4732.58	2186.21	1485.19	1752.09	5822.07	6312.63	6252.86		*	2.25839
CHR1_JGVV10_3_T01	VIT_01s0010g00060	Vitvi01g01173	Unknown protein	NA	7684.52	7333.32	6738.92	7902.75	7890.98	8132.57	5187.09	5983.43	5142.04	8376.01	8023.08	8935.71
CHR1_JGVV10_30_T01	VIT_01s0010g00510	Vitvi01g01282	no hit	NA	4374.97	3836.23	5576.65	2637.28	2689.67	2674.99	2537	2005.31	2468.74	1497.63	1305.67	1517.95					*	1.85177
CHR1_JGVV10_300_T01	VIT_01s0010g03950	Vitvi01g01683	Pentatricopeptide (PPR) repeat-containing protein	NA	2344.04	2274.36	1785.19	3907.22	4169.49	3154.04	4628.47	7319.85	8139.79	3713.28	2975.85	2894.84
CHR1_JGVV10_303_T01	VIT_01s0010g03980	Vitvi01g01686	Unknown protein	NA	1485.2	2087.38	1728.41	2304.55	2340.41	2230.84	1396.18	889.746	870.388	2785.92	3707.2	3382.57
CHR1_JGVV10_304_T01	VIT_01s0010g03990	Vitvi01g01687	Unknown protein	NA	322.986	378.158	323.574	310.216	302.573	377.95	482.709	1073.88	679.894	335.274	289.111	250.165
CHR1_JGVV10_305_T01	VIT_01s0010g04010	Vitvi01g02281	Unknown protein	NA	797.955	1183.14	336.11	150	279.747	247.465	1869.39	1777.47	1681.03	369.265	354.356	419.682
CHR1_JGVV10_31_T01	VIT_01s0010g00520	Vitvi01g01283	Unknown protein	NA	524.763	447.108	748.9	900.77	922.515	840.989	184.122	182.972	193.052	854.294	801.998	879.009
CHR1_JGVV10_32_T01	VIT_01s0010g00530	Vitvi01g01284	UDP-glucoronosyl and UDP-glucosyl transferase	NA	952.773	790.256	1209.43	4442.01	4139.59	2721.75	322.495	339.404	265.722	3005.75	3543.09	3633.58
CHR1_JGVV10_33_T01	VIT_01s0010g00540	Vitvi01g01287	BIM2 (BES1-interacting Myc-like protein 2	bHLH001	2923.82	2743.87	2850.99	3132.53	2663.93	3010.05	2019.9	1217.88	1394.96	2865.72	3234.28	3030.05
CHR1_JGVV10_34_T01	VIT_01s0010g00550	Vitvi01g01289	Prolyl oligopeptidase	NA	2400.11	3075.14	2457.77	2668.46	2528.17	2577.7	1876.34	1211.64	1222.13	2363.93	2867.32	2812.12
CHR1_JGVV10_35_T01	VIT_01s0010g00560	Vitvi01g01291	Unknown protein	NA	2462.91	2804.59	3032.87	2772.87	2712.5	2578.53	2093.94	1210.23	1535.41	2872	3806.39	3251.7
CHR1_JGVV10_36_T01	VIT_01s0010g00570	NA	NA	NA	470.927	430.128	350.376	442.558	380.148	440.335	544.406	510.159	401.195	439.863	378.391	346.071
CHR1_JGVV10_37_T01	VIT_01s0010g00580	Vitvi01g01295	Translin-associated factor X	NA	3508.9	4699.11	3937.36	2523.99	2353.53	2212.52	2730.57	1968.43	2351.72	2200.57	2468.58	2199.48
CHR1_JGVV10_38_T01	VIT_01s0010g00590	Vitvi01g01296	Short-chain dehydrogenase/reductase SDR	NA	1019.75	1142.26	1091.67	933.385	800.502	746.05	412.214	178.451	276.133	592.479	717.18	662.478		*	3.75366
CHR1_JGVV10_39_T01	VIT_01s0010g00600	Vitvi01g01299	Phosphatidylinositol 4-kinase type-II	NA	6753.77	5068.82	9155.45	3460.18	3257.83	7919.71	5108.25	3268.12	3457.35	3757.42	4107.57	3669.27
CHR1_JGVV10_40_T01	VIT_01s0010g00610	Vitvi01g01301	DNA glycosylase	NA	150	168.007	150	150	150	150	306.627	306.498	399.096	150	153.635	150
CHR1_JGVV10_41_T01	VIT_01s0010g00620	Vitvi01g02173	Phosphatidylserine decarboxylase	NA	150	150	183.552	150	150	150	224.403	150	150	150	173.792	158.321
CHR1_JGVV10_43_T01	VIT_01s0010g00670	Vitvi01g01307	Esterase/lipase/thioesterase	NA	226.34	300.63	218.555	156.04	200.212	204.529	227.412	267.619	200.063	188.262	177.511	310.41
CHR1_JGVV10_44_T01	VIT_01s0010g00680	Vitvi01g01311	Heat shock protein 81-1	NA	9318.74	6325.62	7096.56	8993.82	8011.51	9291.55	4629.99	5354.92	5326.65	7032.71	7826.19	6813.27
CHR1_JGVV10_45_T01	VIT_01s0010g00690	Vitvi01g01312	DNA-directed RNA polymerase	NA	2800.36	2780.71	2593.23	3026.64	2892.77	2923.8	1323.1	691.741	559.69	2848.27	3002.74	2730.03
CHR1_JGVV10_46_T01	VIT_01s0010g00710	Vitvi01g01313	Armadillo/beta-catenin repeat protein / U-box domain-containing protein,	NA	341.199	375.725	533.095	566.537	610.663	564.868	230.053	208.866	159.3	271.714	357.206	500.086
CHR1_JGVV10_48_T01	VIT_01s0010g00730	Vitvi01g01315	Pentatricopeptide (PPR) repeat-containing protein	NA	187.384	162.291	150	309.044	288.468	183.956	341.609	651.045	515.185	346.418	300.585	357.899
CHR1_JGVV10_49_T01	VIT_01s0010g00740	Vitvi01g01316	Basic helix-loop-helix (bHLH) family	bHLH002	1537.57	1993.91	1966.74	1267.35	1424.27	1500.16	1048.59	863.221	909.003	1791.86	1556.39	1286.78
CHR1_JGVV10_50_T01	VIT_01s0010g00750	Vitvi01g01317	Unknown protein	NA	1010.31	1284.91	1352.04	1334.83	1293.83	1013.76	1294.34	937.902	1378.38	997.985	1306.45	1128.61
CHR1_JGVV10_54_T01	VIT_01s0010g00850	Vitvi01g01331	2-oxoglutarate decarboxylase	NA	162.561	150	150	265.623	184.376	282.859	2005.44	662.927	1284.53	225.387	200.573	150
CHR1_JGVV10_55_T01	VIT_01s0010g00870	Vitvi01g01331	2-oxoglutarate decarboxylase	NA	161.382	150	150	150	150	150	150	150	150	168.367	150	150
CHR1_JGVV10_56_T01	VIT_01s0010g00880	Vitvi01g01331	2-oxoglutarate decarboxylase	NA	150	150	150	150	150	150	150	150	151	150	156.124	150
CHR1_JGVV10_58_T01	VIT_01s0010g00920	Vitvi01g01339	Chaperonin GroEL	NA	1177.14	1411.54	1225.27	1017.99	1125.68	727.28	545.767	261.984	293.981	999.798	1360.39	1177.05		*	3.46178
CHR1_JGVV10_59_T01	VIT_01s0010g00930	Vitvi01g01342	BZIP transcription factor bZIP58	bZIP02	233.771	237.926	153.024	152.413	165.988	167.976	538.508	559.949	696.063	199.285	212.466	165.671		*	-2.87251
CHR1_JGVV10_60_T01	VIT_01s0010g00940	Vitvi01g01345	Unknown protein	NA	2274.26	3376.3	3050.39	1604.02	1668.15	1025.1	673.777	267.647	503.783	1225.06	1747.44	1743.76
CHR1_JGVV10_61_T01	VIT_01s0010g00950	Vitvi01g01346	Aminoalcoholphosphotransferase (AAPT1)	NA	6427.55	6504.69	6680.74	7220.13	6060.62	6023.84	7327.92	6511.28	6345.1	6434.84	7646.07	6400.48
CHR1_JGVV10_62_T01	VIT_01s0010g00960	Vitvi01g01348	Peroxidase 48 (Atperox P48)	NA	240.197	329.77	269.2	214.649	242.72	211.119	269.278	526.104	293.34	201.062	185.196	167.422
CHR1_JGVV10_64_T01	VIT_01s0010g00980	Vitvi01g01350	No hit	NA	10764.2	7249.27	6441.33	18060.4	15495.2	15300.7	11369	15468.2	13099.3	14820.9	13157.2	16007.3
CHR1_JGVV10_65_T01	VIT_01s0010g00990	Vitvi01g01350	No hit	NA	27952.9	25067.4	27838.2	37803.2	35563.6	33552.7	31738.2	32025.9	30621.5	33661	32971.4	36996.4
CHR1_JGVV10_66_T01	VIT_01s0010g01000	Vitvi01g01351	NIK1 (NSP- interacting kinase 1)	NA	3219.67	3283.95	3467.84	5227.26	4611.71	3554.06	1321.05	554.456	981.803	3334.81	3626.29	3143.49		*	3.48981
CHR1_JGVV10_67_T01	VIT_01s0010g01010	Vitvi01g01352	F-box domain containing protein	NA	1961.67	1881.42	2164.45	1604.08	1313.44	1720.47	591.807	267.099	256.079	1020.99	927.841	921.034		*	5.388
CHR1_JGVV10_68_T01	VIT_01s0010g01030	Vitvi01g01354	F-box family protein	NA	2882.5	2953.36	3469.88	2564	2412.78	2337.77	2068.56	2096.87	2625.22	2066.32	2268.33	2542.26
CHR1_JGVV10_70_T01	VIT_01s0010g01050	Vitvi01g01355	TUBBY like protein 3 TLP3	NA	720.76	631.342	1021.46	777.545	879.874	1081.44	1098.1	764.913	850.776	1121.61	1188.33	1100.76
CHR1_JGVV10_71_T01	VIT_01s0010g01060	Vitvi01g02180	TUBBY like protein 3 TLP3	NA	7109.08	7257.88	8561.09	6171.43	6752.12	7586.6	7038.18	6213.63	7184.09	7755.55	7742.42	7344.36
CHR1_JGVV10_72_T01	VIT_01s0010g01070	Vitvi01g01356	No hit	NA	150	150	150	150	150	150	626.14	703.063	1333.74	150	172.341	150
CHR1_JGVV10_73_T01	VIT_01s0010g01080	Vitvi01g01357	Phosphoribulokinase/uridine kinase	NA	1503.01	1215.83	1315.59	2096.65	1830.5	1704.21	856.764	417.447	624.31	1462.2	962.174	1137.34
CHR1_JGVV10_74_T01	VIT_01s0010g01090	Vitvi01g01359	Peroxidase ATP23a	NA	228.911	188.328	228.973	221.766	289.32	246.619	653.923	656.817	701.278	363.167	333.16	338.432		*	-3.11356
CHR1_JGVV10_75_T01	VIT_01s0010g01100	Vitvi01g01360	Unknown protein	NA	1846.07	1939.59	2442.72	2119.23	2114.58	1914.01	822.135	458.16	607.81	2290.64	2260.83	2161.86		*	3.29874
CHR1_JGVV10_76_T01	VIT_01s0010g01110	Vitvi01g01361	Longevity-assurance (LAG1)	NA	1456.39	1394.84	1387.81	1986.22	1587.69	2000.68	1477.39	679.413	623.25	2034.12	2084.34	1888.28
CHR1_JGVV10_77_T01	VIT_01s0010g01120	Vitvi01g01361	Longevity-assurance (LAG1)	NA	897.634	781.59	1043.79	1054.04	1030.13	1048.81	240.16	211.795	169.947	1115.75	1010.16	1110.87
CHR1_JGVV10_78_T01	VIT_01s0010g01130	Vitvi01g01362	6-phosphogluconate dehydrogenase	NA	7940.38	7181.69	8517.82	7408.07	8049.77	7959.65	6772.53	5709.9	6719.33	8254.76	7749.17	8352.15
CHR1_JGVV10_79_T01	VIT_01s0010g01140	Vitvi01g01368	Unknown	NA	1522.54	2010.85	2201.87	1740.25	1877.22	1415.28	1316.19	2519.48	1740.53	1532.55	2197.8	1793.49
CHR1_JGVV10_80_T01	VIT_01s0010g01160	Vitvi01g01372	Zinc finger (DHHC type)	NA	3654.49	3631.68	3254.17	3853.45	3768.31	4192.78	1739.35	1118.92	1239.12	4196.01	4461.49	4342.18		*	2.57246
CHR1_JGVV10_81_T01	VIT_01s0010g01170	Vitvi01g01373	YGGT	NA	1639.95	2272.41	1753.8	1673.34	1524.59	1351.12	2086.44	3623.93	2597.67	850.575	1270.96	1303.3
CHR1_JGVV10_82_T01	VIT_01s0010g01180	Vitvi01g01374	Unknown protein	NA	3575.23	3307.99	3910.48	4082.82	4068.1	3858.01	3586.46	3815.19	3245.06	4047.22	3772.16	4151.98
CHR1_JGVV10_83_T01	VIT_01s0010g01190	Vitvi01g02186	No hit	NA	242.286	244.415	162.709	150	150	166.144	214.556	168.285	183.605	197.551	178.696	207.364
CHR1_JGVV10_84_T01	VIT_01s0010g01200	Vitvi01g01376	Cell elongation protein / DWARF1 / DIMINUTO (DIM)	NA	7161.14	6740.73	6961.85	11111	9719.15	8648.95	7359.95	4631.78	7125.89	9603.78	8064.24	9175.35
CHR1_JGVV10_85_T01	VIT_01s0010g01210	Vitvi01g01378	Uracil-DNA glycosylase	NA	1418.71	1532.44	1685.6	1573.05	1651.44	1518.25	943.716	1257.67	929.183	1452.23	1542.86	1468.77
CHR1_JGVV10_86_T01	VIT_01s0010g01220	Vitvi01g01380	Unknown protein	NA	1445.94	1233.07	2158.17	1298.84	1404.92	1265.68	1337.02	1025.33	1146.44	1270.21	1529.68	1624.02
CHR1_JGVV10_87_T01	VIT_01s0010g01230	Vitvi01g01383	Unknown protein	NA	7319.03	5570.74	6619.55	6599.64	7033.34	7922.92	4956.6	4420.07	4198.33	7915.59	6996.32	6933.33
CHR1_JGVV10_88_T01	VIT_01s0010g01290	Vitvi01g01391	Unknown protein	NA	2041.72	2127.25	2313.58	1880.78	2043.81	1783.87	1390.68	1256.4	1281.21	1930.96	2059	2302.09
CHR1_JGVV10_90_T01	VIT_01s0010g01310	Vitvi01g01391	Unknown protein	NA	1097.37	630.698	630.617	1430.41	1196.56	1443.48	446.556	374.212	399.356	1592.67	1318.65	1561.19
CHR1_JGVV10_91_T01	VIT_01s0010g01330	Vitvi01g02189	No hit	NA	150	150	150	150	150	150	164.11	357.495	199.442	150	150	150
CHR1_JGVV10_93_T01	VIT_01s0010g01380	Vitvi01g01400	Ankyrin repeat	NA	2693.98	3205.69	3563.47	3861.36	3734.61	3434.51	1021.48	476.026	682.062	2785.65	2972.58	3329.19		*	4.34175
CHR1_JGVV10_94_T01	VIT_01s0010g01390	Vitvi01g01404	Phototropic-responsive NPH3	NA	6144.74	6304.9	6442.14	3721.01	3466.88	3760.01	2288.59	1669.75	2342.7	1511.15	1216.52	2061.54		*	2.9982
CHR1_JGVV10_95_T01	VIT_01s0010g01410	Vitvi01g01405	Zinc finger (Ran-binding)	NA	2775.44	2157.08	3955.36	3483.88	3703.43	4112.05	1512.19	2013.82	1891.4	3595.45	4216.77	4191.04
CHR1_JGVV10_96_T01	VIT_01s0010g01430	Vitvi01g01411	C2 domain-containing protein	NA	3957.04	3835.14	3738.79	4490.7	4429.51	5210.67	5145.38	3347.99	3821.92	4544.73	4609.69	4570.11
CHR1_JGVV10_97_T01	VIT_01s0010g01440	Vitvi01g01413	Transcription elongation regulator 1 TCERG1	NA	5235.26	5650.35	5217.26	5799.2	5559.08	5042.93	2977.03	816.786	1408.88	5935.14	6944.27	6424.43
CHR1_JGVV10_98_T01	VIT_01s0010g01450	Vitvi01g01414	Unknown protein	NA	1689.57	1891.13	1418.23	2994.56	3406.14	3010.45	892.436	446.932	550.459	4274.54	3543.32	4203.76
CHR1_JGVV10_99_T01	VIT_01s0010g01460	Vitvi01g01417	Pentatricopeptide (PPR) repeat-containing protein	NA	1146.34	1022.11	1045.51	1216.83	1235.86	1294.97	439.024	478.499	804.419	939.315	881.52	906.46					*	1.37413
CHR1_JGVV11_1_T01	VIT_01s0011g06670	Vitvi01g02015	No hit	NA	226.192	326.758	277.013	270.279	210.957	282.085	1702.89	3380.38	2922.5	191.399	310.537	209.134
CHR1_JGVV11_10_T01	VIT_01s0011g06580	Vitvi01g00567	Unknown protein	NA	1504.19	1919.23	1444.11	1598.05	1679.61	1113.16	895.113	396.485	677.63	1553.07	1641.2	1886.22
CHR1_JGVV11_101_T01	VIT_01s0011g05630	Vitvi01g00479	Ubiquitin-conjugating enzyme E2 variant 1	NA	9947.25	11170.5	12364.9	9060.06	9070.76	8880.71	7688.08	4996.85	6573.03	8761.96	9923.44	9329.22
CHR1_JGVV11_102_T01	VIT_01s0011g05620	Vitvi01g01992	No hit	NA	528.31	427.276	312.003	937.516	884.689	795.24	438.651	433.339	591.691	914.344	1550.82	1380.79
CHR1_JGVV11_103_T01	VIT_01s0011g05610	Vitvi01g00478	Caleosin	NA	4889.95	4381.02	5656.94	6239.72	6847.22	5366.72	5018.61	5642.61	4537.07	9922.7	8971.59	9688.64					*	-1.5489
CHR1_JGVV11_104_T01	VIT_01s0011g05600	Vitvi01g00477	Receptor-like protein kinase	NA	5290.18	5800.88	6781.47	3363.58	3807.04	5207.36	3603.66	3802.5	3238.77	3249.64	3557.76	3657.17
CHR1_JGVV11_105_T01	VIT_01s0011g05590	Vitvi01g00476	Erwinia induced protein 2	NA	13326.3	12601.6	14395.6	12396.2	12286.5	10738.4	11313.6	8398.91	9347.97	10912.7	10033.3	10832.1
CHR1_JGVV11_106_T01	VIT_01s0011g05580	Vitvi01g00475	Atypical receptor kinase MARK	NA	2831.97	1907.25	2142.43	1075.86	1130.09	1986.44	1539.4	1314.74	1611.81	714.819	902.803	752.351
CHR1_JGVV11_107_T01	VIT_01s0011g05570	Vitvi01g00474	Zinc finger (C2H2 type) protein pux2	NA	4830.16	4737.32	7298.34	5080.54	4656.73	6028.37	2813.32	1346.75	1981.55	4541.21	5156.89	4859.54
CHR1_JGVV11_108_T01	VIT_01s0011g05560	Vitvi01g00473	Jasmonate ZIM domain-containing protein 3	NA	10094.6	12942.8	10083.2	13131.8	13390.5	9665.37	9768.29	8370.75	9634.32	11704.2	12203	11428.9
CHR1_JGVV11_109_T01	VIT_01s0011g05540	Vitvi01g00471; Vitvi01g00472	NA; Unknown protein	NA	7647.13	8315.72	6387.97	7765.15	6811.09	7654.57	5689.62	5319.53	4841.87	7709.65	8766.59	7590.9
CHR1_JGVV11_11_T01	VIT_01s0011g06570	Vitvi01g00566	Beta-Ig-H3/fasciclin	NA	150	162.883	150	150	150	150	150	150	187.886	150	151.175	150
CHR1_JGVV11_111_T01	VIT_01s0011g05520	Vitvi01g01991	no hit	NA	762.402	150	178.589	765.916	355.702	503.483	150	152.416	150	1354.33	391.589	370.876
CHR1_JGVV11_113_T01	VIT_01s0011g05500	Vitvi01g00468	Beta-1,3-glucanase	NA	1248.4	1256.06	1719.02	1750.77	1548.48	1450.28	641.886	429.919	417.567	1451.59	1437.37	1406.24
CHR1_JGVV11_114_T01	VIT_01s0011g05490	Vitvi01g00467	F-box domain containing protein	NA	2470.83	2882.55	2716.16	1849	2142.78	1562.38	1629.96	569.057	1262.25	1222.64	1866.95	1569.36
CHR1_JGVV11_115_T01	VIT_01s0011g05480	Vitvi01g00466	Dynein light subunit lc6, flagellar outer arm	NA	1035.28	1306.8	1646.18	683.596	700.621	569.09	529.258	371.502	559.817	445.676	414.488	492.093
CHR1_JGVV11_116_T01	VIT_01s0011g05470	Vitvi01g00465	PGPS/D12	NA	1289.78	1693.7	1776.85	1547.32	1916.95	1567.2	1370.86	1630.21	1179.38	1984.4	2319.94	2774.83
CHR1_JGVV11_118_T01	VIT_01s0011g05450	Vitvi01g00463	Unknown protein	NA	265.706	325.133	446.395	265.312	285.846	250.862	677.984	1284.51	1114.58	191.719	243.625	194.618
CHR1_JGVV11_119_T01	VIT_01s0011g05440	Vitvi01g01990	Ubiquitin carboxyl-terminal hydrolase L5	NA	621.078	853.75	844.012	1821.56	1872.13	911.093	1642.5	2168.92	1458.65	1159.06	2362.88	1836.35
CHR1_JGVV11_12_T01	VIT_01s0011g06560	Vitvi01g00563	Potassium transporter (KUP1)	NA	2164.85	2257.29	2384.84	7246.43	7123.31	4995.78	1585.05	1045.6	1460.47	6289.07	7657.7	8181.44
CHR1_JGVV11_120_T01	VIT_01s0011g05430	Vitvi01g01988	Fw2.2 ORFX	NA	812.036	1066.83	1083.18	1589.79	1668.33	1025.53	404.204	429.392	510.964	1116.75	2168.11	1950.05
CHR1_JGVV11_121_T01	VIT_01s0011g05420	Vitvi01g01987; Vitvi01g00460	Fw2.2 ORFX; NA	NA	150	187.385	150	150	160.601	151.9	150	150	150	150	174.759	217.933
CHR1_JGVV11_123_T01	VIT_01s0011g05400	Vitvi01g01986	Actin related protein 2/3 complex, subunit 2	NA	2976.32	3028.59	3601.84	3843.84	3854.82	3860.84	1699.47	2399.87	1832.33	4468.86	4866.69	5402.59
CHR1_JGVV11_124_T01	VIT_01s0011g05390	Vitvi01g00457	Invertase/pectin methylesterase inhibitor	NA	269.626	395.107	425.128	651.289	427.409	328.081	649.813	976.22	911.531	300.039	297.511	209.21
CHR1_JGVV11_125_T01	VIT_01s0011g05380	Vitvi01g00456	Pectinesterase family	NA	150	221.661	202.779	152.27	150	150	243.829	190.232	311.993	150	157.804	151.574
CHR1_JGVV11_126_T01	VIT_01s0011g05370	Vitvi01g00455	Phosphoglucomutase, cytoplasmic	NA	13841.2	11702.3	12633.9	14884.5	14151.2	14172.8	12347	12383.5	12261.5	15753.8	14267.7	13872.5
CHR1_JGVV11_127_T01	VIT_01s0011g05360	Vitvi01g00454	High mobility group protein HMGI/Y-1	NA	2183.43	2370.24	2547.1	1942.28	1712.23	1923.07	1272.88	1442.67	1580.06	2529.48	2026.35	1802.15		*	1.65303
CHR1_JGVV11_128_T01	VIT_01s0011g05350	Vitvi01g00453	Cysteine-rich RLK10	NA	1359.07	1271.39	1725.73	1343.16	1365.59	1412.18	286.348	187.155	188.7	1605.24	1642.92	1578.34					*	-1.17121
CHR1_JGVV11_129_T01	VIT_01s0011g05340	Vitvi01g00452	Unknown protein	NA	7682.93	7401.69	7299.04	10584.9	9203.35	8903.86	8017.61	8346.85	8884.65	7804.68	7584.08	8587.66
CHR1_JGVV11_13_T01	VIT_01s0011g06550	Vitvi01g00562	Na+/H+ antiporter SOS1	NA	4666.24	4614.48	3937.24	3574.4	3671.06	3874.96	2988.12	1116.66	1305.49	3411.08	3575	4065.63
CHR1_JGVV11_130_T01	VIT_01s0011g05330	Vitvi01g00451	Clathrin assembly protein 8	NA	10901.6	8557.31	10611.4	10925.8	11119.3	11752.2	8169.43	7151.09	7581.68	11637.2	11226.8	11395
CHR1_JGVV11_131_T01	VIT_01s0011g05320	Vitvi01g01985	Thaumatin	NA	231.518	204.397	211.478	167.066	163.364	182.321	150	1005.81	618.049	161.393	150.369	150
CHR1_JGVV11_133_T01	VIT_01s0011g05300	Vitvi01g00450	Armadillo/beta-catenin repeat	NA	7339.58	8260.01	7850.63	5512.35	6424.34	5948.53	3766.8	2373.26	2302.43	5673.61	6323.52	6075.68		*	2.77764
CHR1_JGVV11_134_T01	VIT_01s0011g05290	Vitvi01g00449	Inorganic carbon transport protein	NA	787.811	1138.37	1250.41	955.242	952.088	691.843	536.62	255.795	367.702	603.739	830	819.603
CHR1_JGVV11_135_T01	VIT_01s0011g05280	Vitvi01g00448	Unknown protein	NA	7756.65	6685.79	6382.43	7563.97	8016.04	7573.67	7972.62	7820.13	7532.95	8106.11	7737.01	9138.29
CHR1_JGVV11_136_T01	VIT_01s0011g05270	Vitvi01g00447	Protein BCCIP homolog	NA	646.338	647.875	653.37	821.725	855.994	652.096	485.322	505.755	624.409	753.119	846.451	859.357
CHR1_JGVV11_137_T01	VIT_01s0011g05260	Vitvi01g00446	DELLA protein GAI1	NA	1743.17	1594.16	1299.9	2613.99	2642.37	1881.86	1557.96	2348.13	1806.05	2953.07	1639.85	1734.97
CHR1_JGVV11_138_T01	VIT_01s0011g05250	Vitvi01g00445	Senescence-associated protein	NA	9307.61	9224.42	8564.29	15590.4	16240.6	12082.3	9593.99	9422.94	9602.32	12276.7	10611.7	11818.8
CHR1_JGVV11_139_T01	VIT_01s0011g05240	Vitvi01g01983	No hit	NA	4386.8	3749.36	2687.88	8779.82	6690.02	6223.92	2727.23	2498.3	2829.46	6463.51	3374.47	3612.78
CHR1_JGVV11_14_T01	VIT_01s0011g06540	Vitvi01g00561	Endomembrane protein 70	NA	21692	23542.2	19803.2	23349.1	20006	22367.9	21091.8	19662	20429.1	20352.5	20716.2	20411.6
CHR1_JGVV11_140_T01	VIT_01s0011g05230	Vitvi01g00444	GTPase activating protein	NA	3469.57	3566.61	4963.82	3326.76	3290.02	2615.26	2276.19	1409.34	2587.57	2473.4	2340.52	2158.73
CHR1_JGVV11_141_T01	VIT_01s0011g05220	Vitvi01g00443	Phosphoethanolamine N-methyltransferase	NA	226.311	239.237	227.018	241.428	250.056	164.96	1032.53	1751.21	2153.45	250.621	219.171	188.53
CHR1_JGVV11_142_T01	VIT_01s0011g05210	Vitvi01g00442	Phosphoglucomutase	NA	158.52	213.841	150	150	150	150	422.674	659.266	799.459	150	150	150
CHR1_JGVV11_143_T01	VIT_01s0011g05200	Vitvi01g00441	Phosphoethanolamine N-methyltransferase 1	NA	155.293	219.562	187.712	150	158.837	195.427	211.498	225.379	197.609	177.458	175.508	171.836
CHR1_JGVV11_144_T01	VIT_01s0011g05190	Vitvi01g01982	Bet v I allergen	NA	617.093	942.078	953.941	379.357	381.545	228.768	1210.25	506.954	1110.03	281.881	336.32	297.214
CHR1_JGVV11_145_T01	VIT_01s0011g05180	Vitvi01g01981	Bet v I allergen	NA	340.726	291.019	330.019	535.164	528.89	436.065	479.347	802.464	554.861	613.42	752.632	543.516
CHR1_JGVV11_146_T01	VIT_01s0011g05170	Vitvi01g01980	Major Latex Protein Family	NA	212.282	243.198	150	150	150	150	150	150	172.304	150	153.941	150
CHR1_JGVV11_148_T01	VIT_01s0011g05150	Vitvi01g01979	Bet v I allergen	NA	479.857	233.597	385.196	942.647	815.443	614.079	158.531	150	150	1061.46	1186.79	810.922
CHR1_JGVV11_149_T01	VIT_01s0011g05140	Vitvi01g01978	Major latex-like protein ripening protein [grip61]	NA	1363.63	1491.61	1714.38	1172.56	1145.42	1631.26	20518.7	29237.1	24920.9	2314.38	1755.44	1548.19
CHR1_JGVV11_15_T01	VIT_01s0011g06530	Vitvi01g00560	Galacturonic acid reductase [Vitis vinifera]	NA	150	150	150	150	150	150	177.903	271.481	326.312	150	150	150
CHR1_JGVV11_150_T01	VIT_01s0011g05130	Vitvi01g00439	Bet v I allergen	NA	150	150	150	150	150	150	242.435	536.989	319.357	150	150	150
CHR1_JGVV11_151_T01	VIT_01s0011g05120	Vitvi01g01977	Major latex	NA	308.19	537.547	424.602	358.83	306.598	516.02	2124.98	3188.2	3021.6	365.849	361.488	294.352
CHR1_JGVV11_152_T01	VIT_01s0011g05110	Vitvi01g01976	Major latex protein 22	NA	33224	32298	28309.9	36497.9	35316	38165.2	47629.2	52124.7	52051	42359.4	36396.4	37309		*	-1.61784
CHR1_JGVV11_153_T01	VIT_01s0011g05100	Vitvi01g00438	Bet v I allergen family	NA	194.405	212.02	282.802	150	150	150	180.322	177.245	238.873	150	150	150
CHR1_JGVV11_154_T01	VIT_01s0011g05090	Vitvi01g00437	Major latex-like protein 34	NA	198.872	278.961	150	150	163.604	150	150	150	150	150	150	185.605
CHR1_JGVV11_156_T01	VIT_01s0011g05070	Vitvi01g01975	Major latex-like protein 34	NA	317.625	318.709	303.325	192.485	216.459	248.675	3863.3	5532.35	4396.5	259.853	377.204	289.646
CHR1_JGVV11_157_T01	VIT_01s0011g05060	Vitvi01g00433	Major latex-like protein 34	NA	3689.6	5070.42	2583.96	2908.03	2740.87	2510.48	2923.38	2926.28	3185.22	2119.87	1407.09	1967.23
CHR1_JGVV11_158_T01	VIT_01s0011g05050	Vitvi01g00432	Drug/metabolite transporter DMT family transporter	NA	8073.36	8805.65	6640.35	5436.98	5791.33	5329.41	4171.07	2002.49	3491.48	6399.28	5671.87	5777.01
CHR1_JGVV11_159_T01	VIT_01s0011g05040	Vitvi01g00430	Pentatricopeptide (PPR) repeat	NA	412.974	352.217	417.714	406.022	450.711	395.46	150	165.226	150	448.498	429.547	453.447		*	2.54264
CHR1_JGVV11_160_T01	VIT_01s0011g05030	Vitvi01g00428	Unknown protein	NA	2853.92	3515.38	2916.27	2320.64	2300.18	3146.74	3274.38	1998.21	2475.05	1985.76	2068.35	2260.26
CHR1_JGVV11_161_T01	VIT_01s0011g05020	Vitvi01g00427	Wuschel related homeobox 1	NA	209.051	236.899	150	150	150	200.111	615.502	1527.52	1388.17	150	158.409	176.342
CHR1_JGVV11_162_T01	VIT_01s0011g05010	Vitvi01g00426	Phytanoyl-CoA dioxygenase (PhyH)	NA	3096.15	3654.31	3711.87	2434.86	2922.2	2763.34	994.81	639.288	845.079	3149.73	3603.52	3236.54		*	4.22008
CHR1_JGVV11_163_T01	VIT_01s0011g05000	Vitvi01g00425	Auxin-independent growth promoter	NA	2873.22	3055.27	1733.23	3458.66	3148.4	2819.98	2339.78	914.331	1486.41	2834.86	2318.76	2522.01
CHR1_JGVV11_164_T01	VIT_01s0011g04990	Vitvi01g00424	Chaperonin	NA	2394.68	1466.29	4709.91	683.091	660.434	2815.1	1336.68	1084.84	1062.99	457.108	436.325	435.963
CHR1_JGVV11_165_T01	VIT_01s0011g04980	Vitvi01g00423	Sulfate transporter 91	NA	247.555	257.02	225.377	226.915	193.786	176.883	357.756	799.302	408.978	184.338	172.566	150
CHR1_JGVV11_166_T01	VIT_01s0011g04970	Vitvi01g00422	SEC12-like protein 2 STL2P	NA	3171.41	2931.44	3539.77	2742.85	2760.06	2796.63	1516.4	615.233	956.359	2827.4	3004.48	2978.38		*	3.12262
CHR1_JGVV11_167_T01	VIT_01s0011g04960	Vitvi01g00421	Unknown protein	NA	1520.18	1620.33	1587.3	2759.7	2658.77	2174.23	976.109	903.829	855.74	2948.22	3030.28	2846.72		*	1.7282
CHR1_JGVV11_168_T01	VIT_01s0011g04950	Vitvi01g00418	Diadenosine 5',5'''-P1,P4-tetraphosphate hydrolase	NA	11205.1	12170.7	14493.7	9552.01	9932.62	9543.51	13070.5	10520.3	12209.7	8640.79	9150.97	9389.03
CHR1_JGVV11_169_T01	VIT_01s0011g04940	Vitvi01g01974	No hit	NA	627.323	726.169	559.61	773.226	674.379	627.355	315.507	626.876	440.335	614.792	754.697	620.007
CHR1_JGVV11_17_T01	VIT_01s0011g06510	Vitvi01g00559	Galacturonic acid reductase [Vitis vinifera]	NA	195.628	150	150	150	150	150	451.748	896	874.557	150	150	150
CHR1_JGVV11_170_T01	VIT_01s0011g04920	Vitvi01g00417	MAPK (MPK9)	NA	1146.48	1314.77	1112.97	1535.71	1635.47	1218.92	709.189	963.43	757.508	1659.88	1776.47	1517.17
CHR1_JGVV11_171_T01	VIT_01s0011g04910	Vitvi01g01973	Serine carboxypeptidase CPVL precursor	NA	2231.23	2488.11	2137.91	1921.41	1942.3	1865.11	1394.78	1702.02	1762.39	1309.7	1288.6	1334.89					*	1.45653
CHR1_JGVV11_172_T01	VIT_01s0011g04900	Vitvi01g00415	Serine carboxypeptidase-like 50 SCPL50 (	NA	1595.05	1661.7	1507.54	1104.43	1251.12	1369.1	1245.21	1755.4	1539.91	911.083	896.795	1055.31
CHR1_JGVV11_173_T01	VIT_01s0011g04890	Vitvi01g00414	Unknown protein	NA	9303.02	10313.4	9303.36	9080.01	8019.28	7504.34	7575.5	4475.46	4902.96	7944.11	7756.3	7288.67
CHR1_JGVV11_174_T01	VIT_01s0011g04880	Vitvi01g00413	ATP-dependent DNA helicase RECG	NA	2244.12	1976.48	2213.89	2282.77	2335.03	2317.5	1144.17	900.923	821.013	2740.09	3086.62	3057.46		*	2.24502
CHR1_JGVV11_175_T01	VIT_01s0011g04870	Vitvi01g00412	Homeobox-leucine zipper protein 17 (HB-17)	NA	459.133	589.801	498.864	861.999	823.689	615.182	1741.18	2210.6	3112.64	1522.82	1751.84	1769.41					*	-2.19224
CHR1_JGVV11_176_T01	VIT_01s0011g04860	Vitvi01g00411	Auxin transport protein (PIN3)	NA	2252.02	2100.8	2113.31	6473.14	6345.47	4629.59	1877.54	1611.45	950.336	7902.18	7355	10165.4
CHR1_JGVV11_177_T01	VIT_01s0011g04850	Vitvi01g00409	Unknown protein	NA	3321.91	3395.8	2814.25	3607.78	3184.17	3454.13	2777.32	2930.07	3077.53	2818.4	2671.06	3110.82
CHR1_JGVV11_178_T01	VIT_01s0011g04840	Vitvi01g01972	No hit	NA	1375.49	913.97	1240.28	1653.49	1439.95	1589.08	1633.96	1660.49	1702.79	664.3	560.411	550.514					*	2.63771
CHR1_JGVV11_179_T01	VIT_01s0011g04830	Vitvi01g01971	Extensin	NA	26247.2	23350.9	26643	30270.3	31506.5	28965.3	16546.4	19178	17001	26549.2	26268.7	25458.3		*	1.446
CHR1_JGVV11_18_T01	VIT_01s0011g06500	Vitvi01g00558	NADPH-dependent codeinone reductase	NA	226.573	204.753	355.688	288.126	421.579	393.198	150	167.696	202.762	316.595	347.862	432.744
CHR1_JGVV11_180_T01	VIT_01s0011g04820	Vitvi01g00408	Molecular chaperone DnaJ	NA	16484.1	10271.6	20200	3490.38	3347.34	18785.4	14943.5	10965.5	13297.5	1400.7	1271.25	1272.07
CHR1_JGVV11_181_T01	VIT_01s0011g04810	Vitvi01g00407	Unknown protein	NA	9552.79	5905.29	9056.05	8931.94	9156.77	13338.2	7125.46	5061.17	6185.03	6971.95	6218.55	6042.11
CHR1_JGVV11_182_T01	VIT_01s0011g04800	Vitvi01g00405	Quinolinate phosphoribosyl transferase	NA	5593.67	5178.11	6378.67	5889.27	5728.96	5307.81	3174.59	1884.24	2815.15	5031.5	5301.66	5737.04		*	2.17812
CHR1_JGVV11_183_T01	VIT_01s0011g04790	Vitvi01g00404	1-phosphatidylinositol-3-phosphate 5-kinase	NA	4524.66	4051.38	2005.46	6814.16	6060.47	5054.41	4675.54	3476.88	3582.97	6120.95	6126.83	6166.12
CHR1_JGVV11_184_T01	VIT_01s0011g04780	Vitvi01g00403	Unknown protein	NA	529.064	419.171	765.927	364.531	383.312	474.636	573.144	1179.05	867.184	224.707	265.994	369.82
CHR1_JGVV11_185_T01	VIT_01s0011g04770	Vitvi01g00402	Armadillo/beta-catenin repeat / U-box domain-containing protein	NA	1806.7	1764.88	1976.69	3137.49	2734.13	2470.71	1041.61	594.085	716.295	1481.95	1682.11	1498.41
CHR1_JGVV11_186_T01	VIT_01s0011g04760	Vitvi01g00401	Myb domain protein 4	MYBC2-L1	15542.2	15985.4	14599.9	9026.16	8742.9	6683.35	8753.96	4551.3	7519.8	6712.23	7367.69	8539.93
CHR1_JGVV11_187_T01	VIT_01s0011g04750	Vitvi01g00399	Unknown	NA	747.214	1047.73	870.63	666.736	668.826	699.498	230.622	172.984	241.974	546.544	602.927	732.468
CHR1_JGVV11_188_T01	VIT_01s0011g04740	Vitvi01g00398	LPR1 (Low Phosphate Root1) multicopper oxidase	NA	6797.55	6181.19	8339.13	6078.57	6515.01	6930.1	2247.17	2075.9	2388.02	4742.74	5050.7	8272.09
CHR1_JGVV11_189_T01	VIT_01s0011g04730	Vitvi01g01969	Unknown protein	NA	853.87	1033.72	891.872	877.895	841.171	771.647	1061.78	1261.99	1287.13	719.804	771.474	984.124
CHR1_JGVV11_19_T01	VIT_01s0011g06490	Vitvi01g02011	Deoxymugineic acid synthase	NA	159.759	150	150	150	150	150	223.353	185.896	188.259	150	150	150
CHR1_JGVV11_190_T01	VIT_01s0011g04720	Vitvi01g00397	Multi copper oxidase type 1	NA	4700.45	5330.06	6912.41	3726.31	4406.03	4453.88	1707.51	992.166	1094.17	3658.46	3856.98	6971.07
CHR1_JGVV11_191_T01	VIT_01s0011g04710	Vitvi01g00394	Copper-binding family protein	NA	248.427	305.713	188.12	150	188.982	150	150	150	171.417	150	150	150
CHR1_JGVV11_192_T01	VIT_01s0011g04700	Vitvi01g00393	Heavy-metal-associated domain-containing protein	NA	4288.82	6195.53	5664.6	1206.6	1078.97	1668.41	1223.67	715.294	1595.08	779.501	786.569	658.175
CHR1_JGVV11_193_T01	VIT_01s0011g04690	Vitvi01g00392	Pentatricopeptide (PPR) repeat-containing protein	NA	1897.52	2095.15	2011.02	1594.52	1639.07	1468.92	634.226	296.135	318.994	1474.3	1442.84	1345.83		*	4.80543
CHR1_JGVV11_194_T01	VIT_01s0011g04680	Vitvi01g00391	Glycosyltransferase family 14	NA	2374.87	2462.61	2286.71	3339.3	3516.47	3411.75	2445.75	3721.09	2585.28	4007.05	4213.78	4501.59
CHR1_JGVV11_195_T01	VIT_01s0011g04670	Vitvi01g00390	ABC transporter G member 2	NA	4650.13	4910.94	4075.25	6144.67	5848.65	5375.58	1782.06	1282.57	542.876	6544.65	6906.92	6999.35		*	3.77999
CHR1_JGVV11_196_T01	VIT_01s0011g04660	Vitvi01g00389	Unknown protein	NA	271.043	350.455	251.206	213.038	205.912	284.901	415.949	540.592	543.515	353.675	367.836	281.723
CHR1_JGVV11_197_T01	VIT_01s0011g04650	Vitvi01g00388	Unknown protein	NA	884.217	863.196	1441.33	1444.86	1562.56	1649.73	1495.11	1219.09	1739.66	2814.31	5564.65	2828.58
CHR1_JGVV11_198_T01	VIT_01s0011g04640	Vitvi01g00386	Auxin Efflux Carrier	NA	9877.29	9483	7685.25	12347.2	11759.3	11166.7	10129.8	8407.79	7635.31	10186.4	9600.58	8567.59
CHR1_JGVV11_199_T01	VIT_01s0011g04630	Vitvi01g00385	Ribose 5-phosphate isomerase	NA	6312.55	5896.25	6510.87	7865.44	7870.77	8986.43	8333.93	7997.49	9927.93	7033.83	6781.94	7020.71
CHR1_JGVV11_200_T01	VIT_01s0011g04620	Vitvi01g00384	Unknown protein	NA	10845.2	10255.8	8291.03	8849.91	7400.95	8084.51	9496.95	7741.58	7841.46	6026.28	5582.36	5647.96
CHR1_JGVV11_201_T01	VIT_01s0011g04610	Vitvi01g00383	Repressor of RNA polymerase III transcription MAF1	NA	512.372	519.199	765.518	566.006	616.024	513.984	368.17	182.606	332.826	502.564	582.982	566.269
CHR1_JGVV11_202_T01	VIT_01s0011g04600	Vitvi01g00382	Quiescin-sulfhydryl oxidase 2 ATQSOX2	NA	3522.81	2908.55	4199.59	3820.23	3482.44	3765.29	1673.31	1018.96	1428.1	3419.24	3553.73	4105.85
CHR1_JGVV11_203_T01	VIT_01s0011g04590	Vitvi01g00381	Zinc finger (C3HC4-type ring finger)	NA	354.905	467.71	657.45	541.169	554.75	428.978	172.377	150	179.39	638.594	635.362	760.276
CHR1_JGVV11_204_T01	VIT_01s0011g04570	Vitvi01g01965	No hit	NA	435.023	451.877	581.25	333.404	434.715	528.508	465.084	694.754	825.692	446.705	401.106	402.072
CHR1_JGVV11_205_T01	VIT_01s0011g04560	Vitvi01g00380	S locus-linked protein SLL2	NA	736.682	829.618	831.854	962.258	873.289	662.122	558.615	536.929	695.825	792.601	765.013	767.879
CHR1_JGVV11_206_T01	VIT_01s0011g04550	Vitvi01g00379	Unknown protein	NA	2099.95	2373.66	4055.46	1462.98	1840.29	2246.92	2536.09	712.638	2537.89	1195.19	1533.29	1863.19
CHR1_JGVV11_207_T01	VIT_01s0011g04540	Vitvi01g00378	Lipase GDSL 6	NA	249.896	349.7	198.002	150	202.112	150	171.356	199.943	234.609	165.868	164.395	158.681
CHR1_JGVV11_208_T01	VIT_01s0011g04530	Vitvi01g00377	Tetratricopeptide repeat protein 5	NA	3117.15	2910	3404.04	3340.59	3133.51	3530.18	1633.1	1111.72	1139.33	3518.05	3602.43	3341.43		*	2.42812
CHR1_JGVV11_209_T01	VIT_01s0011g04520	Vitvi01g00376	Programmed cell death 6-interacting protein	NA	8595.26	7682.57	6262.82	9429.78	9036.75	11496.1	7081.06	7474.27	7758.94	11488.3	11333.6	12110.3
CHR1_JGVV11_210_T01	VIT_01s0011g04510	Vitvi01g00375	No hit	NA	6382.47	4589.39	8232.97	4357.29	4719.16	7323.2	2216.62	1987.26	1750.59	4507.17	4604.13	4918.29
CHR1_JGVV11_211_T01	VIT_01s0011g04500	Vitvi01g00374	Oxidoreductase NAD-binding domain	NA	1972.99	1582.26	3069.14	1636.76	1787.91	1851.1	637.005	569.644	630.337	1605.65	1670.52	1634.81
CHR1_JGVV11_212_T01	VIT_01s0011g04490	Vitvi01g00373	ATP synthase beta chain 2, mitochondrial	NA	24471.1	24307.3	23431.3	23331.2	22595.6	21545.2	22125.7	19526.5	19104.5	23501.9	23683.6	21331.5
CHR1_JGVV11_213_T01	VIT_01s0011g04480	Vitvi01g00372	Histone chaperone ASF1B (Anti-silencing 1b)	NA	1488.26	2019.52	1743.66	1296.04	1349.16	1139.26	629.702	214.071	237.278	1037.74	1197.88	1364.01		*	4.85772
CHR1_JGVV11_216_T01	VIT_01s0011g04450	Vitvi01g01962	MATE efflux family protein	NA	4462.31	5542.21	5442.98	4590.82	4412.83	4442.04	3242.46	1634.33	1436.83	2907.41	2888.29	3157.35					*	1.5018
CHR1_JGVV11_217_T01	VIT_01s0011g04440	Vitvi01g01961	Transparent testa 12 protein	NA	484.902	528.969	355.437	364.623	434.427	515.359	684.566	417.938	531.146	414.992	343.799	457.064
CHR1_JGVV11_218_T01	VIT_01s0011g04430	Vitvi01g00370	MATE efflux family protein	NA	264.272	237.618	170.09	198.073	189.416	171.528	255.896	190.113	237.821	211.233	174.761	191.34
CHR1_JGVV11_219_T01	VIT_01s0011g04420	Vitvi01g00369	Unknown protein	NA	3322.55	3029.85	3076.69	4262.36	4566.72	3045.26	1454.24	1073.52	1533.17	3735.26	3763.81	3837.22		*	2.32191
CHR1_JGVV11_22_T01	VIT_01s0011g06460	Vitvi01g02009	Deoxymugineic acid synthase	NA	4057.07	4106.47	5457.71	3294.88	3123.49	2981	3645.12	2153.42	3365.75	4035.22	4624.53	4360.46					*	-1.38522
CHR1_JGVV11_220_T01	VIT_01s0011g04410	Vitvi01g00368	APG2 (albino and pale green 2)	NA	4818.06	4750.84	4620.62	4533.67	4740.96	4410.85	2739.66	2450.95	2344.94	4297.31	5275.22	4664.84		*	1.88301
CHR1_JGVV11_221_T01	VIT_01s0011g04400	Vitvi01g00366	Origin recognition complex subunit 4	NA	442.896	442.712	596.413	722.062	698.673	651.013	204.147	229.644	249.782	923.482	833.715	786.847
CHR1_JGVV11_222_T01	VIT_01s0011g04390	Vitvi01g00365	Pentatricopeptide (PPR) repeat-containing protein	NA	779.954	724.09	1101.48	967.554	957.975	930.614	567.399	649.814	687.025	719.7	812.266	916.051
CHR1_JGVV11_223_T01	VIT_01s0011g04380	Vitvi01g00363	Acyl-(acyl carrier protein) thioesterase	NA	446.777	386.498	322.426	375.577	398.621	374.125	219.147	330.714	208.62	1115.05	987.519	596.203
CHR1_JGVV11_224_T01	VIT_01s0011g04370	Vitvi01g00362	Phosphatidylserine synthase 2	NA	8192.59	7340.15	5900.39	7088.73	6722.57	8185.24	6234.12	5976.28	4156.21	10599.6	10337.1	8296.7
CHR1_JGVV11_225_T01	VIT_01s0011g04360	Vitvi01g00361	DEAH (Asp-Glu-Ala-His) box polypeptide 36	NA	2597.72	2044.11	2360.95	3248.52	3710.99	3211.56	1404.69	1280.26	1498.46	3839.4	3852.89	3305.66
CHR1_JGVV11_226_T01	VIT_01s0011g04350	Vitvi01g00360	fructose-bisphosphate aldolase, chloroplast precursor	NA	19698.3	17144.2	16009	21713.1	19238.4	19522.3	11884.1	11515.7	12392.2	20089.2	21371.3	19473.3
CHR1_JGVV11_227_T01	VIT_01s0011g04340	Vitvi01g00357	2OG-Fe(II) oxygenase	NA	986.459	917.476	1173.6	782.888	742.611	794.545	434.199	425.591	314.349	754.408	889.004	867.791
CHR1_JGVV11_228_T01	VIT_01s0011g04330	NA	NA	NA	705.77	583.527	1161.19	796.718	728.074	641.932	716.964	948.832	982.282	818.589	705.427	741.303
CHR1_JGVV11_229_T01	VIT_01s0011g04320	Vitvi01g00355	Poly(A) polymerase	NA	1703.53	1319.8	1873.11	1041.07	1023.26	1953.44	1164.61	857.956	1682	1362.3	1177.71	1327.92
CHR1_JGVV11_23_T01	VIT_01s0011g06450	Vitvi01g00556	Deoxymugineic acid synthase	NA	1857.95	1850.28	2371.62	1589.01	1551.3	1607.2	2531.07	1498.6	1804.92	2253.51	1880.96	2093.47
CHR1_JGVV11_230_T01	VIT_01s0011g04310	Vitvi01g00354	Zinc finger (C3HC4-type ring finger)	NA	17512.3	17058.4	20900.6	12514.4	12770	14234.2	12375.8	9947.47	10447.2	9922.25	10261.8	12504.4
CHR1_JGVV11_231_T01	VIT_01s0011g04300	Vitvi01g00353	Receptor serine/threonine kinase PR5K	NA	5204.01	4069.15	5245.33	2436.82	2463.96	5205.72	3633.94	1352.39	3009.8	1054.09	1251.46	1640.83
CHR1_JGVV11_232_T01	VIT_01s0011g04290	Vitvi01g00352	Receptor serine/threonine kinase PR5K	NA	1263.2	1345.09	2317.64	718.908	748.332	1203.64	700.497	330.89	680.729	420.113	478.375	540.567
CHR1_JGVV11_233_T01	VIT_01s0011g04280	Vitvi01g00350	Receptor-like kinase ARK1AS	NA	3638.94	2650.74	3458.62	1772.43	1692.39	3106.13	1166.48	445.287	737.142	948.95	1222.12	1434.19		*	4.15014
CHR1_JGVV11_234_T01	VIT_01s0011g04270	Vitvi01g00348	Receptor kinase homolog LRK10	NA	894.451	1311.53	1306.71	798.701	579.023	618.259	895.222	1072.62	1391.52	319.132	333.946	288.145
CHR1_JGVV11_235_T01	VIT_01s0011g04260	Vitvi01g00347	Zinc finger (CCCH-type) family protein	NA	150	158.023	150	150	150	150	288.179	541.782	408.464	164.164	150	150
CHR1_JGVV11_236_T01	VIT_01s0011g04250	Vitvi01g01960	Zinc finger (B-box type)	NA	5192.68	5733.06	4843.8	5952.72	6314.45	4468.56	5832.3	3694.95	5014.05	5071.13	6268.29	6708.26
CHR1_JGVV11_237_T01	VIT_01s0011g04240	Vitvi01g00346	Zinc finger (B-box type)	NA	3876.1	3170.33	1882.68	4680.05	5305.54	4405.49	4240.05	2604.07	3370	4596.66	4690.82	5472.05
CHR1_JGVV11_238_T01	VIT_01s0011g04230	Vitvi01g00345	Ubiquitin family	NA	1150.28	1083.32	1595.6	1236.68	1191.88	1166.83	586.729	409.241	720.319	1616.95	1523.49	1524.4					*	-1.29745
CHR1_JGVV11_239_T01	VIT_01s0011g04220	Vitvi01g00344	Unknown	NA	159.985	198.012	199.762	259.233	232.964	188.068	260.509	311.675	393.49	210.194	223.555	303.201
CHR1_JGVV11_240_T01	VIT_01s0011g04210	Vitvi01g00343	Amino acid permease	NA	5528.96	5848.21	5031.81	9373.56	8330.56	9414.1	3220.92	2387.62	1715.48	12622.3	11370.6	14632.8		*	2.24043
CHR1_JGVV11_241_T01	VIT_01s0011g04200	Vitvi01g00342	Amino acid permease	NA	2104.94	2078.26	1675.23	1555.69	1576.65	1927.22	588.839	461.13	309.183	1631.36	1625.94	1740.79		*	4.31036
CHR1_JGVV11_242_T01	VIT_01s0011g04190	Vitvi01g01958	Unknown	NA	1090.74	1680.43	1299.25	673.731	731.984	623.998	1713.39	1187.4	1761.43	481.112	718.956	638.878
CHR1_JGVV11_243_T01	VIT_01s0011g04180	Vitvi01g00340	Phosphatidic acid phosphatase / PAP2	NA	4003.76	4109.53	4076.49	3503.3	3524.93	3453.79	2552.38	1235.11	1290.46	3003.61	3446.16	3496.66
CHR1_JGVV11_244_T01	VIT_01s0011g04170	Vitvi01g01957	Phosphatidic acid phosphatase alpha	NA	1385.86	791.222	1271.49	1518.71	1157.07	1951.63	652.021	465.175	504.111	1384.48	1673.37	1841.79
CHR1_JGVV11_245_T01	VIT_01s0011g04160	Vitvi01g01956	Phosphatidic acid phosphatase alpha	NA	1545.84	1611.98	1733.52	1567	1347.08	1583.11	1103.9	991.282	1201.51	1355.98	1487.59	1543.34		*	1.48371
CHR1_JGVV11_247_T01	VIT_01s0011g04140	Vitvi01g01955	Octicosapeptide/Phox/Bem1p (PB1) domain-containing protein	NA	34340.3	22491.8	16165.7	39491.4	36794.1	40060.8	25388.8	27439.5	27023.8	37300.7	27788.7	26945.2
CHR1_JGVV11_248_T01	VIT_01s0011g04130	Vitvi01g00339	Elongator complex protein 2 (ELP2)	NA	4053.86	4290.5	4434.41	3843.71	4052.49	4337.42	2491.35	1117.56	1325.7	4151.09	4066.87	3861.23
CHR1_JGVV11_249_T01	VIT_01s0011g04120	Vitvi01g00338	Unknown protein	NA	734.199	230.027	251.958	1169.87	895.251	1146.11	497.128	582.772	1061.71	1162.19	928.147	884.098
CHR1_JGVV11_25_T01	VIT_01s0011g06430	Vitvi01g00554	NADPH-dependent codeinone reductase	NA	271.88	284.236	195.909	315.234	210.137	298.984	278.29	188.648	318.514	183.567	164.583	181.311
CHR1_JGVV11_250_T01	VIT_01s0011g04110	NA	NA	NA	6067.6	7051.31	5244.93	6525.57	7506.48	8932.52	2966.73	2763.28	1499.61	13426.1	7834.34	8120.82
CHR1_JGVV11_251_T01	VIT_01s0011g04100	NA	NA	NA	1903.96	2525.06	1272.65	1010.16	1329.95	1137.89	777.374	323.323	416.081	1466.58	1306.32	1315.56
CHR1_JGVV11_252_T01	VIT_01s0011g04090	Vitvi01g00338	Unknown protein	NA	3291.72	3130.79	2666	4068.04	4233.75	4002.1	2671.4	2620.88	2691.39	4766.87	4563.36	4507.23
CHR1_JGVV11_253_T01	VIT_01s0011g04080	Vitvi01g00337	Zinc finger (C3HC4-type ring finger)	NA	398.397	489.78	569.223	299.342	383.054	316.585	478.998	668.517	605.226	312.024	313.682	263.202
CHR1_JGVV11_254_T01	VIT_01s0011g04070	Vitvi01g00336	IAA34	NA	154.652	154.22	150	150	150	150	398.531	298.608	473.261	150	150	150
CHR1_JGVV11_255_T01	VIT_01s0011g04060	Vitvi01g00335	Receptor-like kinase RHG1	NA	922.418	1066.96	1104.33	1118.81	1006.36	992.765	464.829	296.498	352.486	701.405	530.26	490.04		*	2.77758		*	1.81096
CHR1_JGVV11_256_T01	VIT_01s0011g04050	Vitvi01g00333	Nucleotidyltransferase	NA	1385.55	1554.89	1508.05	1255.87	1163.46	1283.01	489.832	401.601	456.82	1213.46	1267.65	1403.42		*	3.29945
CHR1_JGVV11_257_T01	VIT_01s0011g04040	Vitvi01g01954	No hit	NA	268.572	339.022	419.135	543.442	454.892	343.853	213.245	286.777	199.632	478.378	326.547	382.396
CHR1_JGVV11_258_T01	VIT_01s0011g04030	Vitvi01g00331; Vitvi01g00332	Reticulon family protein (RTNLB9); NA	NA	232.381	205.633	220.681	210.139	159.807	150	150	150	165.271	150	150	150		*	1.41572
CHR1_JGVV11_259_T01	VIT_01s0011g04020	Vitvi01g00330	Unknown protein	NA	1476.27	1671.39	1893.52	2497.78	2241.15	1796.96	477.872	150	150	2536.99	2651.11	2399.87		*	6.48072
CHR1_JGVV11_260_T01	VIT_01s0011g04010	Vitvi01g00329	Catalytic	NA	150	171.89	150	150	150	150	205.265	259.703	192.915	150	150	150
CHR1_JGVV11_261_T01	VIT_01s0011g04000	Vitvi01g00328	Unknown protein	NA	3533.1	3806.34	3996.42	4681.61	4532.72	4161.25	4038.52	4626.54	3740.93	4434.83	4516.08	4527.01
CHR1_JGVV11_263_T01	VIT_01s0011g03980	Vitvi01g00327	Wall-associated kinase	NA	944.516	1222.97	1121.55	719.725	764.837	653.214	635.6	1386.7	667.427	1019.77	1155.34	1408.22
CHR1_JGVV11_264_T01	VIT_01s0011g03960	Vitvi01g01952	Protein kinase	NA	153.283	150	150	150	150	161.782	241.917	393.182	487.904	166.174	160.118	235.948
CHR1_JGVV11_265_T01	VIT_01s0011g03950	Vitvi01g01951	Wall-associated kinase	NA	351.593	427.964	501.442	241.326	319.889	279.374	235.489	150	150	419.938	361.067	521.75
CHR1_JGVV11_266_T01	VIT_01s0011g03940	Vitvi01g01950	Unknown	NA	3408.5	3584.5	2785.76	1933.07	2300.29	2250.21	4825.05	493.316	433.488	4097.88	2974.52	2830.82
CHR1_JGVV11_267_T01	VIT_01s0011g03930	Vitvi01g01949	No hit	NA	1009.6	1158.21	1485.24	631.706	556.814	845.885	234.251	288.378	213.721	517.126	577.1	481.542
CHR1_JGVV11_268_T01	VIT_01s0011g03920	Vitvi01g00326	Carrier protein, Mitochondrial	NA	3477.35	3575.79	3110.64	3555.91	3325.5	3793.16	1387	761.399	725.947	3513.37	3591.19	3387.86		*	3.53603
CHR1_JGVV11_269_T01	VIT_01s0011g03910	Vitvi01g00325	Protein phosphatase 2C	NA	4320.34	3258.36	3247.09	8184.96	7153.3	6856.09	5620.75	7154.43	5894.26	4264.51	5079.59	4872.91
CHR1_JGVV11_27_T01	VIT_01s0011g06410	Vitvi01g00553	BRL2 (BRI1-like 2)	NA	468.878	612.97	516.793	480.951	488.756	250.683	623.804	566.097	563.48	278.952	318.856	368.004
CHR1_JGVV11_270_T01	VIT_01s0011g03900	Vitvi01g00324	Receptor serine/threonine kinase PR5K	NA	207.54	237.286	166.981	150	158.38	150	209.117	194.259	271.401	150	152.701	225.296
CHR1_JGVV11_271_T01	VIT_01s0011g03890	Vitvi01g00321	Receptor serine/threonine kinase PR5K	NA	174.88	257.42	192.325	220.444	231.413	239.552	186.178	220.963	205.702	189.871	208.288	211.794
CHR1_JGVV11_272_T01	VIT_01s0011g03880	Vitvi01g00320	Sterol-C5(6)-desaturase	NA	153.962	256.739	175.329	150	150	162.947	296.563	410.37	437.192	150	150.901	150
CHR1_JGVV11_274_T01	VIT_01s0011g03860	Vitvi01g00318	RKL1 (Receptor-like kinase 1)	NA	182.718	190.565	165.456	252.504	193.23	201.16	150	150	150	150	150	150
CHR1_JGVV11_275_T01	VIT_01s0011g03850	Vitvi01g00317	unknown	NA	301.173	240.749	231.86	546.475	594.269	410.87	166.18	150	151.466	611.974	722.321	968.196
CHR1_JGVV11_276_T01	VIT_01s0011g03840	Vitvi01g00315	Unknown protein	NA	218.176	187.465	178.789	150	150	160.808	181.121	168.556	232.55	244.115	184.464	190.76
CHR1_JGVV11_277_T01	VIT_01s0011g03830	Vitvi01g00314	Metallo-beta-lactamase	NA	3203.87	2929.27	4165.46	3371.33	3536.19	3571.69	1464.43	1243.38	1713.08	3522.55	4300.08	4287.39
CHR1_JGVV11_278_T01	VIT_01s0011g03820	Vitvi01g00313	EMB2454 (embryo defective 2454)	NA	2764	2390.88	3614.39	2681.4	2722.83	3153.21	1409.34	717.962	1244.28	3269.33	3887.89	3602.08
CHR1_JGVV11_279_T01	VIT_01s0011g03810	Vitvi01g01948	Receptor protein kinase	NA	451.522	351.365	408.743	455.957	467.065	406.022	161.316	150	150	398.523	356.283	341.279
CHR1_JGVV11_28_T01	VIT_01s0011g06400	Vitvi01g00552	Indeterminate(ID)-domain 16	ZFP5	1859.39	1680.97	1336.1	3655.86	3086.99	2200.04	641.496	913.485	907.99	3047.43	2589.79	2449.98
CHR1_JGVV11_280_T01	VIT_01s0011g03800	Vitvi01g00311	Protein kinase	NA	270.188	256.717	192.515	185.918	150	150	348.208	372.181	544.808	153.079	175.43	150
CHR1_JGVV11_281_T01	VIT_01s0011g03790	Vitvi01g00310	ARG1 (Altered response to gravity 1)	NA	4757.17	4582.33	4308.59	5282.06	4911.3	4459.31	3261.97	3287.16	2755.99	4923.28	5421.76	5140.03		*	1.46673
CHR1_JGVV11_282_T01	VIT_01s0011g03780	Vitvi01g00309	Zinc finger protein 6	NA	552.378	764.382	745.057	918.588	940.13	486.368	790.395	3563.37	760.732	418.62	289.738	386.675
CHR1_JGVV11_283_T01	VIT_01s0011g03770	Vitvi01g00308	unknown	NA	252.014	296.932	252.134	169.083	196.314	205.232	823.056	1391.82	1063.57	183.439	290.176	177.207
CHR1_JGVV11_284_T01	VIT_01s0011g03760	Vitvi01g00306	Unknown	NA	2328.61	2271.77	2515.36	1781.25	1668.55	2011.22	2091.38	1509.57	1576.73	1686.49	1477.57	1414.32
CHR1_JGVV11_285_T01	VIT_01s0011g03750	Vitvi01g00304	Phosphomannose isomerase	NA	311.544	407.632	445.627	308.466	216.655	321.993	599.351	1564.85	362.616	270.268	259.507	244.651
CHR1_JGVV11_286_T01	VIT_01s0011g03740	Vitvi01g00303	Glutaminyl-tRNA synthetase	NA	1887.47	1671.54	1962.44	1843.16	2175.61	1890.26	2377.14	1308.27	1928.69	2503.24	2685.47	3273.38
CHR1_JGVV11_287_T01	VIT_01s0011g03730	Vitvi01g00302	(myb domain protein 62	MYB163	540.319	394.679	544.093	1102.01	1153.74	955.381	726.351	1048.09	1080.47	811.151	993.195	1116.32
CHR1_JGVV11_288_T01	VIT_01s0011g03720	Vitvi01g01946	BEE1 (BR Enhanced expression 1)	NA	383.43	368.257	479.682	695.508	726.656	521.742	347.478	399.417	412.6	1751.26	1872.74	1403.28
CHR1_JGVV11_289_T01	VIT_01s0011g03710	Vitvi01g01945	Thioesterase family	NA	1139.72	962.369	1372.71	988.444	1130.17	1065.95	1667.64	1825.65	2111.4	1061.09	1188.88	1031.52
CHR1_JGVV11_29_T01	VIT_01s0011g06390	Vitvi01g00550	MS1 (male sterility 1); DNA binding	NA	252.766	298.145	232.271	206.003	175.395	226.661	1103.67	3282.55	1594.14	161.425	229.629	187.266
CHR1_JGVV11_290_T01	VIT_01s0011g03700	Vitvi01g00301; Vitvi01g01944	Acyl-CoA thioesterase; NA	NA	2312.72	2642.3	3238.11	2287.19	2381.25	2343.4	2210.24	3208.31	2128.97	2142.1	2685.41	2440.12
CHR1_JGVV11_291_T01	VIT_01s0011g03690	Vitvi01g01943	ER6 protein universal stress protein (USP) family	NA	21433.3	18295.9	23739.8	15665.2	13308.5	15870	14190	13798.2	14364.8	12022.9	13454.8	13106
CHR1_JGVV11_292_T01	VIT_01s0011g03680	Vitvi01g01942	ER6 protein universal stress protein (USP) family	NA	12746.2	13944.1	14382.1	8974.05	9811.25	8524.96	9841.12	7805.88	10044.1	10272.5	12070.8	10310.9
CHR1_JGVV11_293_T01	VIT_01s0011g03670	Vitvi01g00300	Bifunctional nuclease	NA	8388.3	8230.68	7341.63	11193.9	9189.9	9555.82	9971.85	10882.4	10768.7	17459.1	14749.4	13751.5		*	-1.31979
CHR1_JGVV11_294_T01	VIT_01s0011g03660	Vitvi01g00299	IMP dehydrogenase/GMP reductase	NA	1073.46	852.546	1183.16	1062.51	1118.58	1368.89	580.828	463.293	774.561	2678	3558.19	1796.73
CHR1_JGVV11_295_T01	VIT_01s0011g03650	Vitvi01g01941	Map kinase substrate 1 MKS1	NA	362.451	641.333	262.374	197.773	266.089	230.272	839.181	845.13	947.977	222.605	227.038	184.102
CHR1_JGVV11_296_T01	VIT_01s0011g03640	Vitvi01g00298	Adenylate isopentenyltransferase	NA	337.897	344.491	290.21	227.994	204.73	259.237	630.617	883.21	1081.22	222.684	289.728	227.449
CHR1_JGVV11_297_T01	VIT_01s0011g03630	Vitvi01g00296	Asp/Glu racemase	NA	719.699	790.502	949.212	802.961	870.627	739.462	218.089	169.385	172.405	861.447	855.298	861.275
CHR1_JGVV11_298_T01	VIT_01s0011g03620	Vitvi01g00295	Monoglyceride lipase	NA	1155.56	938.904	1115.37	1234.76	1139.85	1240.57	288.791	207.614	203.816	1674.91	1402.06	1385.4		*	4.58402
CHR1_JGVV11_299_T01	VIT_01s0011g03610	Vitvi01g00294	MAPK activating protein	NA	1993.75	1800.72	2195.41	1908.29	2076.01	2047.55	869.347	565.793	898.672	2086.07	2441.74	2516.1		*	2.56656
CHR1_JGVV11_3_T01	VIT_01s0011g06650	Vitvi01g00574	Beta-Ig-H3/fasciclin	NA	181.575	253.712	191.026	221.935	193.622	150	150	150	150	171.338	150	150
CHR1_JGVV11_30_T01	VIT_01s0011g06380	Vitvi01g00547	BPC2/BBR/BPC2/BPC2 (basic pentacysteine2)	NA	6724.31	7528.83	5762.5	6933.1	6498.82	6193.5	5542.52	5050.66	4431.04	5167.65	5590.73	5481
CHR1_JGVV11_300_T01	VIT_01s0011g03600	Vitvi01g01939	JAGGED	NA	416.307	535.637	340.99	353.188	278.6	362.865	390.667	353.249	392.862	283.302	272.798	258.207
CHR1_JGVV11_301_T01	VIT_01s0011g03590	Vitvi01g00293	Ribosomal protein L15, chloroplast (CL15) 50S	NA	3207.27	2779.71	3955.47	3227.26	3769.96	3181.82	1561.27	1019.91	1344.3	2401.26	2922	3202.8
CHR1_JGVV11_302_T01	VIT_01s0011g03580	Vitvi01g01938	Unknown protein	NA	5975.39	5819.65	7207.15	6250.47	6701.99	6469.15	3241.73	4109.72	2808.42	7606.21	8206.94	7782.29					*	-1.21491
CHR1_JGVV11_303_T01	VIT_01s0011g03570	Vitvi01g01937	Unknown	NA	161.949	276.285	159.344	150	150	171.57	389.566	485.263	640.41	163.285	174.803	152.376
CHR1_JGVV11_304_T01	VIT_01s0011g03560	Vitvi01g00292	fiber protein Fb34	NA	3220.57	3588.47	4355.32	2836.66	2772.23	2487.28	3661.68	2784.06	3554.53	2068.05	2074.55	2208.3
CHR1_JGVV11_305_T01	VIT_01s0011g03550	Vitvi01g01936	Unknown	NA	378.801	411.972	624.422	476.83	469.242	233.837	785.69	1404.84	1072.5	438.041	563.369	602.049
CHR1_JGVV11_306_T01	VIT_01s0011g03540	Vitvi01g00291	Lateral organ boundaries protein 41	NA	1001.8	1022.88	1098.11	1712.05	1822.06	1269.61	563.832	380.585	400.281	3535.36	3592.07	3368.21					*	-2.1849
CHR1_JGVV11_308_T01	VIT_01s0011g03520	Vitvi01g00288	Constans-like 16	NA	696.77	829.17	641.128	435.493	464.98	441.291	295.452	325.895	301.419	709.932	943.218	844.947
CHR1_JGVV11_309_T01	VIT_01s0011g03510	Vitvi01g00287	Protein kinase PKN/PRK1	NA	7258.79	7425.63	8337.09	8761.87	8677.18	7276.34	4918.96	3662.56	3994.19	8325.22	7973.63	7136.92		*	1.83063
CHR1_JGVV11_31_T01	VIT_01s0011g06370	Vitvi01g00546	Clathrin assembly protein 13	NA	322.418	351.474	199.128	218.076	249.406	311.052	558.989	993.2	1144.63	156.97	224.153	177.835
CHR1_JGVV11_310_T01	VIT_01s0011g03500	Vitvi01g00286	Homocysteine S-methyltransferase 1	NA	227.06	218.557	344.034	170.245	313.303	268.308	425.533	740.368	510.161	224.974	331.848	414.141
CHR1_JGVV11_311_T01	VIT_01s0011g03490	Vitvi01g00284	3-ketoacyl-CoA synthase	NA	203.353	275.897	150	157.963	168.742	150	491.823	664.137	654.7	150	162.417	150		*	-2.87749
CHR1_JGVV11_312_T01	VIT_01s0011g03480	Vitvi01g00282	Cinnamoyl CoA reductase	CCR10	649.099	852.392	1005.56	837.061	862.665	746.495	927.724	979.922	1011.41	767.319	1380.2	1210.74
CHR1_JGVV11_313_T01	VIT_01s0011g03470	Vitvi01g01827	Ethylene-responsive transcription factor ERF118	NA	2005.23	2205.4	2360.92	2582.57	2491.78	2617.44	1921.64	1787.56	1855.75	1549.37	1703.1	1742.28					*	1.53998
CHR1_JGVV11_314_T01	VIT_01s0011g03460	Vitvi01g00281	No hit	NA	269.165	176.513	227.875	522.919	405.047	466.682	200.529	285.002	262.048	401.503	374.217	510.033
CHR1_JGVV11_315_T01	VIT_01s0011g03450	Vitvi01g00280	Alpha-glucosidase	NA	2490.68	1936.06	2121.28	2329.6	2652.15	3011.73	685.005	225.936	260.929	1393.17	890.719	1074.46		*	5.58766		*	2.38018
CHR1_JGVV11_316_T01	VIT_01s0011g03440	Vitvi01g01935	DNA mismatch repair protein	NA	1349.96	1127.96	1997.13	2402.03	3063.17	1894.56	1087.72	1613.16	1362.19	2079.89	1219.04	1521.36
CHR1_JGVV11_317_T01	VIT_01s0011g03430	Vitvi01g01934	No hit	NA	267.291	436.825	226.739	296.123	521.885	285.467	150	150	150	357.181	234.945	391.609
CHR1_JGVV11_318_T01	VIT_01s0011g03420	Vitvi01g00279	Unknown protein	NA	4314.66	4760.16	4361.64	7821.98	8567.52	5347.58	4014.42	3097.94	4638.64	7774.8	7921.2	6714.03
CHR1_JGVV11_319_T01	VIT_01s0011g03410	Vitvi01g00278	DNA repair protein RAD23	NA	10619.4	11642.9	10892.4	13496.7	12014.2	13804.4	9483.19	9872.74	11357.4	15277	17734.2	15791
CHR1_JGVV11_32_T01	VIT_01s0011g06360	Vitvi01g00545	Zinc finger homeobox 32	NA	423.4	517.549	548.133	265.726	273.321	348.984	381.102	390.954	449.204	300.887	291.349	276.775
CHR1_JGVV11_320_T01	VIT_01s0011g03400	Vitvi01g00277	Proton-dependent oligopeptide transport (POT) family protein	NA	1529.38	2433.52	1664.11	1701.17	1555.02	905.527	1043.93	1230.68	677.668	707.061	555.992	403.636
CHR1_JGVV11_321_T01	VIT_01s0011g03390	Vitvi01g00275	Unknown protein	NA	611.968	671.389	655.606	1062.1	1141.84	752.864	222.615	239.631	215.559	986.694	1060.46	1217.16		*	2.86065
CHR1_JGVV11_322_T01	VIT_01s0011g03380	Vitvi01g00274	Dihydrolipoamide S-acetyltransferase (LTA2)	NA	2411.24	1745.39	2823.12	3504.13	3482	4162.51	902.09	700.705	860.48	3688.61	2652.17	2714.93
CHR1_JGVV11_323_T01	VIT_01s0011g03370	Vitvi01g00273	Agenet domain-containing protein	NA	5241.13	4696.71	6119.04	4029.17	3853.35	6306.7	5365.29	3089.55	4200.92	3565.83	3450.24	3706.97
CHR1_JGVV11_325_T01	VIT_01s0011g03350	Vitvi01g00272	PRP4 pre-mRNA processing factor 4 homolog B	NA	5160.79	4401.82	5891.67	6088.69	6066.36	6757.25	3765.13	2313.03	2612.24	6305.43	6323.75	5937.88
CHR1_JGVV11_326_T01	VIT_01s0011g03340	Vitvi01g01931	No hit	NA	374.573	288.449	518.441	613.623	507.574	545.1	150	249.879	150	803.117	815.71	795.999
CHR1_JGVV11_327_T01	VIT_01s0011g03330	Vitvi01g00271	Unknown protein	NA	5742.27	5160.38	3967.56	4422.11	4378.05	5575.24	4410.67	3049.88	2324.9	6820.02	11585.6	9408.54
CHR1_JGVV11_329_T01	VIT_01s0011g03310	Vitvi01g00269	Unknown protein	NA	1801.97	2107.49	2245.97	1720.5	1836.82	1687.64	890.531	824.797	638.691	1423.58	1763.38	1752.96		*	2.61486
CHR1_JGVV11_33_T01	VIT_01s0011g06350	Vitvi01g02006	Unknown	NA	312.877	207.406	339.891	223.432	236.81	195.814	675.817	680.018	760.341	152.253	150	202.726		*	-2.46017
CHR1_JGVV11_330_T01	VIT_01s0011g03300	Vitvi01g00268	Plastid-specific 30S ribosomal protein 3	NA	597.031	843.737	735.325	519.636	606.543	452.463	1062	1212.19	1626.44	475.4	588.094	487.761
CHR1_JGVV11_331_T01	VIT_01s0011g03290	Vitvi01g00266; Vitvi01g00267	Aluminum-activated malate transporter 9; NA	NA	3809.23	4195.79	4189.85	4139.34	4278.26	3665.93	1687.44	1088.92	1423.41	5161.17	5536.38	5447.52		*	2.9037		*	-1.33612
CHR1_JGVV11_332_T01	VIT_01s0011g03280	Vitvi01g00265	Protein phosphatase 2 regulatory subunit A	NA	6089.63	6521.75	5568.7	6344.53	6042.54	6839.04	7292.89	7220.41	7931.26	6731.32	6871.06	7213.51
CHR1_JGVV11_333_T01	VIT_01s0011g03270	Vitvi01g00264	CXE carboxylesterase	NA	160.405	231.855	150	150	150	150	223.523	304.099	330.339	150	150	150
CHR1_JGVV11_334_T01	VIT_01s0011g03260	Vitvi01g00263	Fw2.2 ORFX	NA	158.127	213.837	150	281.462	213.758	157.259	352.922	1043.7	298.118	150	152.944	151.81
CHR1_JGVV11_335_T01	VIT_01s0011g03250	Vitvi01g00262	Fw2.2 ORFX	NA	150	178.069	166.048	150	150	150	150	150	150	150	150	150
CHR1_JGVV11_336_T01	VIT_01s0011g03240	Vitvi01g00261	PGPS/D12	NA	288.445	300.639	278.323	202.766	265.949	211.591	367.293	838.566	505.389	208.361	244.017	233.133
CHR1_JGVV11_337_T01	VIT_01s0011g03230	Vitvi01g00260	Basic/Leu zipper protein HBP-1b	bZIP01	306.548	261.089	220.55	244.934	249.917	278.996	625.058	1114.42	1276.99	173.135	318.879	225.912
CHR1_JGVV11_338_T01	VIT_01s0011g03220	Vitvi01g00259	Choline transporter	NA	2494.91	2749.33	3033.73	2087.56	2182.2	2329.07	1579.18	1167.05	878.262	1766.93	1808.72	1909.66		*	2.28389
CHR1_JGVV11_339_T01	VIT_01s0011g03210	Vitvi01g00258	Aspartyl protease	NA	266.652	236.125	292.976	309.065	335.259	241.206	150	216.945	283.181	150	187.039	157.047
CHR1_JGVV11_34_T01	VIT_01s0011g06340	Vitvi01g00544	IAR1 (IAA-alanine resistant 1)	NA	4643.7	5329.12	4921.31	3704.58	3886.99	3628.79	2719.61	1882.94	2081.23	3703.7	3785.6	3589.02		*	2.2284
CHR1_JGVV11_340_T01	VIT_01s0011g03200	Vitvi01g00255	Transmembrane protein FT27/PFT27	NA	6755.92	7860.27	7244.9	9392.68	8525.07	7824.72	5238.48	5120.47	4923	9453.19	9253.53	8491.08
CHR1_JGVV11_341_T01	VIT_01s0011g03190	Vitvi01g00254	ATP-dependent Clp protease adaptor protein ClpS containing protein	NA	3470.48	4354.66	3867.5	3124.16	3275.56	2788.19	3033.82	2292.55	2237.23	3022.22	3874.98	3328.51
CHR1_JGVV11_342_T01	VIT_01s0011g03180	Vitvi01g00253	Lysine and histidine specific transporter	NA	3432.3	4391.1	3249.34	1668.12	1800.85	1522.06	1257.96	546.111	708.76	875.162	753.658	920.043		*	4.40648		*	1.95814
CHR1_JGVV11_343_T01	VIT_01s0011g03160	Vitvi01g00252	PFT1 (phytochrome and flowering time 1) MED25	NA	13239.2	13180.6	5777.55	12966.5	12653.2	13676.2	11477.2	7611.49	6884.98	13642.3	12922.7	10515.7
CHR1_JGVV11_344_T01	VIT_01s0011g03140	Vitvi01g00252	PFT1 (phytochrome and flowering time 1) MED25	NA	1796.91	200.444	377.83	2730.62	1390.7	2338.01	654.733	976.401	587.474	2996.01	1214.39	874.26
CHR1_JGVV11_345_T01	VIT_01s0011g03130	Vitvi01g00251	Unknown protein	NA	3719.01	3350.42	4033.54	3621.16	3766.85	4024.58	1737.46	893.855	1299.39	4056.62	4899.77	4401.34		*	2.82467
CHR1_JGVV11_346_T01	VIT_01s0011g03120	Vitvi01g00250	Unknown protein	NA	1012.9	915.379	1133.48	1331.46	1300.97	1220.29	502.277	287.831	224.612	1073.14	1326.05	1140.22		*	3.01734
CHR1_JGVV11_347_T01	VIT_01s0011g03110	Vitvi01g00249	Myb family	AQUILO	794.27	1240.26	863.85	1992.94	1955.59	1954.16	1483.1	2491.62	1704.81	2469.59	2968.52	3496.35
CHR1_JGVV11_348_T01	VIT_01s0011g03100	Vitvi01g00247	Zinc finger (C2H2 type) protein (WIP6)	ZFP3	190.08	153.248	150	150	150	150	279.687	259.596	246.561	150	150	160.84		*	-1.59294
CHR1_JGVV11_349_T01	VIT_01s0011g03090	Vitvi01g00246	Allene oxide cyclase	NA	406.285	437.459	552.725	321.202	297.212	528.206	619.447	745.66	713.251	287.129	199.565	227.455
CHR1_JGVV11_35_T01	VIT_01s0011g06330	Vitvi01g00543	Microtubule associated protein (MAP65-6)	NA	4727.38	5615.58	6003.89	3148.78	3081.91	2905.68	1686.23	578.928	736.424	1533.79	1896.02	1877.58		*	5.44608		*	1.72144
CHR1_JGVV11_350_T01	VIT_01s0011g03080	Vitvi01g00245	Methionine aminopeptidase 1B, chloroplast precursor	NA	3802.84	3405.9	3941.09	3840.27	3921.69	4083.41	1949.99	2142	1763.12	3796.22	3472.59	3627.94		*	1.90429
CHR1_JGVV11_351_T01	VIT_01s0011g03070	Vitvi01g00244	AP2 domain-containing protein RAP2.8	NA	166.698	220.308	240.391	282.58	371.342	338.729	449.687	732.915	581.986	261.813	493.961	442.785
CHR1_JGVV11_352_T01	VIT_01s0011g03060	Vitvi01g00243	Symbiosis receptor-like kinase	NA	2964.79	3205.09	3055.68	2535.44	2553.72	2820.17	2105.27	1470.98	1467.26	1533.38	1341.11	1660.88					*	1.74392
CHR1_JGVV11_353_T01	VIT_01s0011g03050	Vitvi01g00241	Unknown protein	NA	371.448	303.729	529.542	322.391	301.64	305.992	164.545	202.694	175.589	241.092	189.527	229.38
CHR1_JGVV11_354_T01	VIT_01s0011g03040	Vitvi01g01930	unknown	NA	247.846	314.626	160.923	150	160.217	214.918	221.216	197.998	264.627	164.705	164.581	150
CHR1_JGVV11_355_T01	VIT_01s0011g03020	Vitvi01g00239	HAK5 (High affinity K+ transporter 5)	NA	170.998	204.458	150	150	150	150	153.667	168.05	209.406	150	150	150
CHR1_JGVV11_356_T01	VIT_01s0011g03010	Vitvi01g00238	Serine/threonine-protein kinase SNT7, chloroplast precursor	NA	2772.36	1905.91	2296.04	4824.58	4366.53	3391.71	1419.12	1253.34	1186.74	4124.88	5172.15	4382.19
CHR1_JGVV11_357_T01	VIT_01s0011g02990	Vitvi01g00237	NAC domain-containing protein 8	NAC12	3062.72	3078.94	3398.61	3539.56	3330.68	3488.48	2168.35	1741.42	2255.35	2766.9	2937.62	3196.91
CHR1_JGVV11_358_T01	VIT_01s0011g02980	Vitvi01g01927	ILP1 (Increased level of polyploidy1-1d)	NA	1285.9	420.527	317.279	1670.4	1192.01	1737.9	548.391	641.643	748.682	2193.73	792.049	524.37
CHR1_JGVV11_359_T01	VIT_01s0011g02970	Vitvi01g00236	ILP1 (Increased level of polyploidy1-1d)	NA	4664.03	4595.68	5792.13	5526.17	5658.24	5875.41	2989.57	2058.43	2147.14	6090.87	6427.67	5939.36
CHR1_JGVV11_36_T01	VIT_01s0011g06320	Vitvi01g00542	Cyclin J18	NA	590.315	579.431	604.467	515.076	575.739	550.241	237.114	264.1	327.838	421.942	482.125	550.073		*	2.14005
CHR1_JGVV11_360_T01	VIT_01s0011g02960	Vitvi01g00234	Leucoanthocyanidin reductase 1	LAR1	438.492	633.172	560.76	355.748	650.531	324.38	324.449	437.78	314.416	183.277	150	167.529
CHR1_JGVV11_361_T01	VIT_01s0011g02950	Vitvi01g00233	Zinc finger (C3HC4-type ring finger)	NA	2025.07	2453.31	2747.72	1798.53	1655.66	1495.64	939.738	374.023	610.122	2103.21	2170.8	2380.73		*	3.756
CHR1_JGVV11_363_T01	VIT_01s0011g02930	Vitvi01g00230	DNA-binding protein, chloroplast nucleoid	NA	248.916	328.398	239.395	298.614	265.575	368.422	301.353	337.92	642.676	181.099	162.848	165.785
CHR1_JGVV11_364_T01	VIT_01s0011g02920	Vitvi01g00228	TCP family transcription factor DICHOTOMA	NA	185.603	244.113	150	167.535	150	150	389.866	268.76	320.272	150	150	150
CHR1_JGVV11_365_T01	VIT_01s0011g02910	Vitvi01g00227	Coiled-coil domain containing 130	NA	6453.46	6319.74	7099.93	7762.53	7055.49	6776.56	5149.2	4758.77	4356.3	8181.18	7928.38	7491.46
CHR1_JGVV11_366_T01	VIT_01s0011g02900	Vitvi01g01926	No hit	NA	368.097	279.799	290.496	266.785	302.588	253.273	1066.65	2179.59	1382.7	296.347	319.145	237.483
CHR1_JGVV11_367_T01	VIT_01s0011g02890	Vitvi01g01925	Unknown protein	NA	170.366	152.812	169.705	150	150	150	560.102	979.411	1084.01	188.431	218.82	179.22
CHR1_JGVV11_368_T01	VIT_01s0011g02880	Vitvi01g00226	Cationic amino acid transporter 8	NA	2382.61	2976.3	2849.56	2321.23	2605.4	2962.58	1183.07	339.605	469.032	1512.46	1537.33	1548.4		*	4.12131
CHR1_JGVV11_369_T01	VIT_01s0011g02870	Vitvi01g00225	Related to Ubiquitin 1 (RUB1)	NA	1231.1	1255.9	1395.84	1423.78	1298.78	1098.28	737.506	746.68	654.417	1035.07	1313.11	1328.21		*	1.8156
CHR1_JGVV11_370_T01	VIT_01s0011g02860	Vitvi01g00224	CHUP1 (chloroplast unusual positioning 1)	NA	1529.82	1210.6	1619.87	2423.24	2847.13	2241.42	880.019	1130.87	1152.15	1661.35	2501.94	2478.44
CHR1_JGVV11_371_T01	VIT_01s0011g02850	Vitvi01g00223	Unknown protein	NA	2296.71	2122.79	2442.8	2488.13	2500.91	2227.82	1148.92	488.421	634.037	1961.77	2337.81	2242.52
CHR1_JGVV11_372_T01	VIT_01s0011g02840	Vitvi01g00222	Cytochrome B561	NA	448.21	626.451	613.046	271.967	284.027	365.716	668.739	1107.5	1008.76	282.885	277.234	274.954
CHR1_JGVV11_373_T01	VIT_01s0011g02830	Vitvi01g00221	Signal peptidase I	NA	350.057	350.935	323.399	434.869	488.094	428.054	304.906	720.815	435.74	453.925	368.137	372.181
CHR1_JGVV11_374_T01	VIT_01s0011g02820	Vitvi01g00220	Unknown protein	NA	7893.35	8023.38	5497.3	9775.46	8374.64	8752.42	6730.54	4781.9	6409.59	9305.72	8236.1	6895.58
CHR1_JGVV11_375_T01	VIT_01s0011g02810	Vitvi01g00219	Nuclear matrix constituent protein 1	NA	2894.45	2782.31	3188.27	3566.48	3131.93	3073.03	3242.21	1505.36	1756.74	3403.09	3375.92	3406.32
CHR1_JGVV11_376_T01	VIT_01s0011g02800	Vitvi01g00218	RIC7 (ROP-interactive crib motif-containing protein 7)	NA	150	216.212	154.861	228.775	247.287	179.589	150	150	150	215.508	181.274	150
CHR1_JGVV11_377_T01	VIT_01s0011g02790	Vitvi01g01924	IDA (inflorescence deficient in abscission)	NA	3649.92	5493.15	3584.29	4423.21	4456.06	3057.23	3376.31	2121.97	1428.73	2068.81	2487.33	2091.2
CHR1_JGVV11_378_T01	VIT_01s0011g02780	Vitvi01g00217	Unknown protein	NA	229.189	251.098	212.975	232.215	246.568	201.432	182.422	279.74	216.509	150	150	150
CHR1_JGVV11_379_T01	VIT_01s0011g02770	Vitvi01g00216	No hit	NA	871.938	1048.72	904.092	1794.53	1853.59	1575.88	802.741	535.24	392.02	2535.79	2611.31	2434.39					*	-1.45128
CHR1_JGVV11_38_T01	VIT_01s0011g06300	Vitvi01g00540	Annexin 5 (ANN5)	NA	4081.47	4672.98	4563.69	3903.5	4046.5	3721.85	2116.94	1759.86	2069.12	4373.52	5265.13	5049.27		*	2.23988
CHR1_JGVV11_380_T01	VIT_01s0011g02750	Vitvi01g00215	Nudix hydrolase 1	NA	235.104	316.676	276.827	236.373	255.792	226.315	427.737	786.185	728.999	218.989	226.739	230.749
CHR1_JGVV11_381_T01	VIT_01s0011g02740	Vitvi01g00214	Phosphoenolpyruvate carboxylase	NA	6925.02	6181.79	7104.98	5911.18	5872.04	5348.12	4340.06	1837.2	3869.17	5021.18	5503.44	5397.47
CHR1_JGVV11_382_T01	VIT_01s0011g02730	Vitvi01g00211	ABC transporter G member 3	NA	293.423	388.083	283.779	349.511	350.826	244.957	272.086	402.744	349.033	277.847	224.102	259.47
CHR1_JGVV11_383_T01	VIT_01s0011g02720	Vitvi01g01923	No hit	NA	415.214	691.057	1964.38	657.573	411.152	294.591	915.087	1333.26	921.401	914.114	445.837	463.01
CHR1_JGVV11_384_T01	VIT_01s0011g02710	Vitvi01g01922	No hit	NA	1402.68	2340.24	4232.85	1149.71	998.272	632.802	1453.22	1039.3	1576.78	1764.52	950.949	1120.34
CHR1_JGVV11_385_T01	VIT_01s0011g02700	Vitvi01g00210	No hit	NA	150	233.028	359.399	209.665	152.47	206.108	685.639	487.222	698.377	219.975	150.439	188.383
CHR1_JGVV11_39_T01	VIT_01s0011g06290	Vitvi01g00539	Purple acid phosphatase 3 ATPAP3/PAP3	NA	4913.63	5082.04	5084.61	10193.6	9946.29	6697.49	5903.6	4691.52	4771.57	7463.49	5598.68	5559.28
CHR1_JGVV11_393_T01	VIT_01s0011g02600	Vitvi01g01915	No hit	NA	566.959	879.012	901.189	609.122	551.303	403.568	671.574	691.145	502.431	311.688	277.977	306.939
CHR1_JGVV11_394_T01	VIT_01s0011g02570	Vitvi01g01912	No hit	NA	174.117	285.348	150	302.516	162.664	195.541	864.365	1122.62	1370.46	182.092	205.898	150
CHR1_JGVV11_395_T01	VIT_01s0011g02560	Vitvi01g01911	No hit	NA	331.529	335.634	208.639	329.237	246.501	307.33	784.182	715.454	978.636	197.64	207.154	150		*	-2.82972
CHR1_JGVV11_396_T01	VIT_01s0011g02550	Vitvi01g01910	High mobility group HMG1/2	NA	259.994	222.987	243.655	150	199.44	152.697	5859.85	8513.66	7365.54	199.544	547.69	331.674
CHR1_JGVV11_398_T01	VIT_01s0011g02530	Vitvi01g00204	Carboxylesterase	NA	688.67	545.76	1002.95	587.783	518.984	955.734	172.473	150	150	694.688	808.175	728.711
CHR1_JGVV11_399_T01	VIT_01s0011g02520	Vitvi01g00203	EXS family protein / ERD1/XPR1/SYG1	NA	220.365	250.908	198.851	431.918	422.998	274.09	224.108	185.074	151.11	398.846	391.772	479.494
CHR1_JGVV11_4_T01	VIT_01s0011g06640	Vitvi01g00573	Beta-Ig-H3/fasciclin	NA	709.758	463.712	454.921	268.498	320.339	905.623	438.459	659.101	504.591	307.073	320.353	337.66
CHR1_JGVV11_40_T01	VIT_01s0011g06280	Vitvi01g00538	Oxidoreductase	NA	1236.94	1230.26	1358.01	1046.61	1120.62	1032.72	900.394	919.749	1108.73	1051.24	1093.44	1016.48
CHR1_JGVV11_400_T01	VIT_01s0011g02510	Vitvi01g00202	Zinc finger (DNL type)	NA	933.313	939.932	1150.48	890.212	893.413	752.258	693.114	557.113	794.139	783.262	954.943	925.191
CHR1_JGVV11_401_T01	VIT_01s0011g02500	Vitvi01g01907	No hit	NA	979.024	4825.37	2124.52	841.919	714.139	1769.27	2290.86	4213.88	4930.54	550.654	687.194	524.244
CHR1_JGVV11_402_T01	VIT_01s0011g02490	Vitvi01g00201	Cytidine/deoxycytidylate deaminase	NA	6140.6	6132.94	5560.7	6239.93	6358.69	6940.19	3003.88	1444.61	1816.75	6908.38	6203.56	6052.97
CHR1_JGVV11_403_T01	VIT_01s0011g02480	Vitvi01g00199	Phospholipid-transporting ATPase	NA	2992.3	3438.12	2101.27	3186.11	3676.36	3637.08	1754.86	1324.12	988.096	5132.52	4954.44	4158.78
CHR1_JGVV11_404_T01	VIT_01s0011g02470	Vitvi01g00198	Calcium-binding protein CML	NA	1903.29	1869.85	2173.87	1584.79	1700.21	1833	1127.23	411.556	905.952	662.36	1103.36	1092.93
CHR1_JGVV11_405_T01	VIT_01s0011g02460	Vitvi01g00196	Receptor protein kinase PERK1	NA	1688.79	1241.36	2001.82	1224.32	1225.63	2203.32	1247.94	1769.69	1692.63	1241.36	1072.2	1187.8
CHR1_JGVV11_406_T01	VIT_01s0011g02440	Vitvi01g01904; Vitvi01g01905	Metal-dependent phosphohydrolase HD domain-containing protein-like; NA	NA	519.801	463.552	575.415	472.277	528.508	639.19	1110.19	1814.48	1872.24	473.467	514.096	534.453
CHR1_JGVV11_407_T01	VIT_01s0011g02430	Vitvi01g01903	Metal-dependent phosphohydrolase HD domain-containing protein	NA	2371.98	2359.12	2958.14	2235.19	2238.73	2372.57	2302.74	2271.12	1787.61	2106.85	2078.2	2157.8
CHR1_JGVV11_408_T01	VIT_01s0011g02420	Vitvi01g01902	unknown	NA	291.397	456.564	177.476	263.135	219.501	205.744	747.223	1445.8	1060.74	252.878	267.138	201.181
CHR1_JGVV11_409_T01	VIT_01s0011g02410	Vitvi01g01901	unknown	NA	305.196	350.384	329.111	306.699	244.331	254.625	802.781	1834.26	827.529	216.793	243.364	188.503
CHR1_JGVV11_41_T01	VIT_01s0011g06270	Vitvi01g00537	Hydroxyproline-rich glycoprotein	NA	6366.45	4352.14	3083.41	6166.9	5452.75	6900.95	4486.53	5516.57	3988.21	5085.44	3046.46	3029.49
CHR1_JGVV11_410_T01	VIT_01s0011g02380	Vitvi01g01897	Unknown	NA	189.364	243.137	163.317	150	178.126	150	183.191	181.721	238.202	150	160.367	150
CHR1_JGVV11_411_T01	VIT_01s0011g02370	Vitvi01g01896	No hit	NA	334.748	506.357	343.307	384.791	290.453	384.226	732.096	2183.11	686.648	274.827	267.056	239.038
CHR1_JGVV11_412_T01	VIT_01s0011g02360	Vitvi01g00192	no hit	NA	150	150	190.191	246.235	197.38	170.757	150	150	150	177.689	150	150
CHR1_JGVV11_413_T01	VIT_01s0011g02350	Vitvi01g00191	Plasma-membrane choline transporter	NA	150	215.226	150	219.525	187.17	150	593.628	1152.91	758.126	285.973	264.093	298.509
CHR1_JGVV11_414_T01	VIT_01s0011g02340	Vitvi01g00190	Importin	NA	4944.16	4491.75	4424.06	3560.72	3810.96	4080.62	2097.36	801.88	1462.55	3464.35	3683.32	3619.18
CHR1_JGVV11_415_T01	VIT_01s0011g02330	Vitvi01g00189	Unknown protein	NA	1010.95	1121.4	835.19	1431.96	1214.06	991.878	895.802	955.875	754.538	1137.51	1194.23	1360.18
CHR1_JGVV11_416_T01	VIT_01s0011g02320	Vitvi01g00188	Unknown protein	NA	1163.39	1268.14	872.455	1580.83	2299.37	1909.16	2563.6	4896.18	2899.73	2853.51	4310.59	5870.32
CHR1_JGVV11_417_T01	VIT_01s0011g02310	Vitvi01g00187	Unknown protein	NA	11508.9	9382.79	11442.8	9406.99	9802.91	12801	8743.29	6446.63	7589.99	7431.21	8571.41	9011.35
CHR1_JGVV11_418_T01	VIT_01s0011g02300	Vitvi01g00186	Unknown protein	NA	2659.27	2480.68	3210.22	2621.72	2287.54	2713.71	1653.79	1545.14	1913.84	2606.28	2406.45	2546.49
CHR1_JGVV11_419_T01	VIT_01s0011g02280	Vitvi01g00183	Aminoacyl-tRNA synthetase	NA	11278.7	11075.8	11941	12999.4	11744.4	12241	9032.82	7638.81	9021.85	10662.3	13025	13151.4
CHR1_JGVV11_42_T01	VIT_01s0011g06260	Vitvi01g00536	Anthranilate synthase beta subunit	NA	4878.07	5516.12	5989.39	4871.05	4460.97	4811.09	2847.72	1815.61	2102.96	5471.69	5670.13	5373.04		*	2.42135
CHR1_JGVV11_420_T01	VIT_01s0011g02270	Vitvi01g00182	MAP3K epsilon protein kinase	NA	6156.35	5874.02	5882.08	5675.36	5634.1	6067.74	4626.37	3395.51	4109.66	6821.14	6838.87	6857.54
CHR1_JGVV11_421_T01	VIT_01s0011g02260	Vitvi01g00181	Metal-nicotianamine transporter YSL7	NA	724.417	1688.25	675.823	1167.61	1326.48	1323.88	973.462	700.093	567.083	3151.06	4229.37	2010.23
CHR1_JGVV11_422_T01	VIT_01s0011g02250	Vitvi01g00180	Metal-nicotianamine transporter YSL7	NA	404.122	818.804	267.382	150	259.089	238.463	325.015	252.163	271.976	331.013	355.582	346.665
CHR1_JGVV11_423_T01	VIT_01s0011g02240	Vitvi01g00179	Metal-nicotianamine transporter YSL7	NA	178.743	224.769	216.754	150	165.716	150	279.562	365.077	341.415	150.347	159.513	150
CHR1_JGVV11_424_T01	VIT_01s0011g02230	Vitvi01g00178	Para-hydroxybenzoate--polyprenyltransferase	NA	506.742	487.241	602.327	525.246	550.968	628.636	150	150	150	588.655	534.965	597.274		*	3.54736
CHR1_JGVV11_425_T01	VIT_01s0011g02220	Vitvi01g00176	No hit	NA	4489.55	3874.84	2959.33	4544.97	4594.65	3917.73	3516.46	2778.77	2948.45	4060.38	3446.64	2894.11
CHR1_JGVV11_427_T01	VIT_01s0011g02200	Vitvi01g00175	Glutamine synthetase	NA	6206.57	7564.56	7352.32	5887.34	5875.3	6134.07	5794.45	5671.08	5470.72	5514.75	8042.32	8171.7
CHR1_JGVV11_428_T01	VIT_01s0011g02190	Vitvi01g00174	Lectin	NA	2276.46	2096.71	2627.45	2266.7	2355.49	2263.08	879.745	448.863	728.261	2326.39	2593.06	2596.27		*	3.40353
CHR1_JGVV11_429_T01	VIT_01s0011g02180	Vitvi01g00173	Nucleolin	NA	7492.85	7622.92	8443.45	9958.12	10698.1	9701.29	4595.2	6399.12	5662.05	10960.2	9107.81	9813.29
CHR1_JGVV11_43_T01	VIT_01s0011g06250	Vitvi01g00533	Xyloglucan endotransglycosylase	NA	23350.9	19870.1	15961.6	20077.1	20567.5	20693	19171	17008	17659.5	19877	19291.2	21254.5
CHR1_JGVV11_430_T01	VIT_01s0011g02170	Vitvi01g00172	Endo-1,4-beta-glucanase	NA	182.523	164.327	168.51	237.998	196.511	163.159	349.972	409.368	653.621	184.52	203.714	150
CHR1_JGVV11_431_T01	VIT_01s0011g02160	Vitvi01g00171	Zinc finger (C3HC4-type ring finger)	NA	3747.33	3817.72	4462.46	3094.8	3632.81	3368.34	2200.08	841.602	1404.51	3737.48	3924.63	4092.5
CHR1_JGVV11_432_T01	VIT_01s0011g02150	Vitvi01g00170	Photosystem II stability/assembly factor, chloroplast (HCF136)	NA	584.752	515.497	720.262	832.777	821.964	827.644	167.689	221.192	150	708.489	845.881	783.234
CHR1_JGVV11_433_T01	VIT_01s0011g02130	Vitvi01g00169	Peptidoglycan-binding LysM domain-containing protein	NA	3150.45	3038.82	3236.76	3234.16	3445.64	4280.61	1495.54	944.411	889.097	3369.6	3061.17	2793.68		*	2.83145
CHR1_JGVV11_434_T01	VIT_01s0011g02120	Vitvi01g00168	HUA2 (enhancer of AG-4 2)	NA	6180.49	5569.03	4783.55	8086.76	7410.45	7526.01	3030.79	2205.48	2600.02	8017.22	7554.99	6687.8		*	2.10981
CHR1_JGVV11_435_T01	VIT_01s0011g02110	Vitvi01g00167	Unknown	NA	651.713	691.983	989.614	1262.73	1256.92	773.346	296.606	240.049	249.161	1120.5	1327.41	1164.61
CHR1_JGVV11_436_T01	VIT_01s0011g02100	Vitvi01g00166	ATP-dependent Clp protease proteolytic subunit	NA	1863.32	1567.62	2249.92	1578.47	1665.98	2192.02	479.147	261.095	345.913	1513.58	1394.97	1499
CHR1_JGVV11_437_T01	VIT_01s0011g02090	Vitvi01g00165	Ribosomal protein L36a/L44 (RPL36aB) 60S	NA	4114.88	3851.74	5065.9	4161.72	4323.94	3771.24	6280.15	8578.74	7779.88	3819.36	4044.42	4051.64
CHR1_JGVV11_438_T01	VIT_01s0011g02080	Vitvi01g00163; Vitvi01g00164	Ribosomal protein L36a/L44 (RPL36aB) 60S; NA	NA	2707.25	3105.08	3303.72	1322.03	1674.32	1844.13	2149.34	3194.06	2338.48	1086.52	1202.79	1411.83
CHR1_JGVV11_439_T01	VIT_01s0011g02070	Vitvi01g01893	Metal-dependent phosphohydrolase HD domain-containing protein	NA	347.414	455.109	366.447	341.03	292.843	321.8	195.77	207.352	278.721	232.542	219.971	266.395
CHR1_JGVV11_440_T01	VIT_01s0011g02060	Vitvi01g00162	CYP86B1	NA	553.413	409.34	499.249	781.058	788.307	664.093	245.799	456.685	299.89	1162.28	1001.21	1095.12
CHR1_JGVV11_441_T01	VIT_01s0011g02050	Vitvi01g01892	No hit	NA	3603.99	3411.03	3624.81	3271.71	3081.56	3415.31	1480.31	1098.15	1213.26	3013.21	3034.92	2986.33		*	2.80607
CHR1_JGVV11_442_T01	VIT_01s0011g02040	Vitvi01g00161	Splicing factor 3A subunit 1	NA	12599	9864.23	5984.99	16059.8	14821.8	15112.5	10303.5	8070.13	7711.07	15187.8	9925.78	8805.94
CHR1_JGVV11_443_T01	VIT_01s0011g02030	Vitvi01g00160	Serine carboxypeptidase S10	NA	8166.43	10035.5	7166.05	6610.98	5605.31	5332	4153.36	1976.22	2799.84	2578.02	3901.99	3699.06
CHR1_JGVV11_444_T01	VIT_01s0011g02020	Vitvi01g00159	2-oxo acid dehydrogenase, lipoyl-binding site	NA	1250.44	972.791	1466.08	973.782	1025.28	934.118	1034.27	1133.89	1311.37	981.85	976.854	892.817
CHR1_JGVV11_446_T01	VIT_01s0011g02000	Vitvi01g00158	Serine carboxypeptidase S10	NA	1541.54	1899.33	1852.2	1293.09	1263.04	1151.48	1439	1196.06	1534.68	576.414	788.857	887.832
CHR1_JGVV11_447_T01	VIT_01s0011g01990	Vitvi01g00157	Glycine decarboxylase	NA	4131.01	4262.7	5977.34	3402.37	3320.07	3396.64	4540.1	4697.26	4549.44	2547.82	2554.65	2484.55					*	1.33374
CHR1_JGVV11_448_T01	VIT_01s0011g01980	Vitvi01g01888	fasciclin arabinogalactan-protein (FLA21)	NA	959.662	1607.83	980.268	820.103	970.898	752.231	170.303	218.493	174.799	1765.96	1719.39	1668.88					*	-2.02664
CHR1_JGVV11_449_T01	VIT_01s0011g01970	Vitvi01g00156	Pentatricopeptide (PPR) repeat	NA	797.325	639.15	569.048	1005.49	953.196	848.819	185.021	290.558	169.337	1887.28	1456.85	1355.38		*	3.10975
CHR1_JGVV11_450_T01	VIT_01s0011g01960	Vitvi01g00155	Proteasome 20S alpha subunit B	NA	7955.49	8265.29	9816.6	8293.27	8249.22	7445.64	6926.28	5704.11	5830.81	9209.08	8889.41	8668.87
CHR1_JGVV11_451_T01	VIT_01s0011g01940	Vitvi01g00152	Unknown protein	NA	2513.98	2055.51	2657.56	4451.87	4719.75	3455.5	1559.16	1336.6	1148.38	3947.81	4646.75	4618.06
CHR1_JGVV11_452_T01	VIT_01s0011g01930	Vitvi01g00151	Alpha-1,4-glycosyltransferase	NA	2089.15	1801.62	1776.03	2589.06	2416.36	2538.09	849.383	917.828	491.736	1938.84	2105.04	2154.15		*	2.5086
CHR1_JGVV11_453_T01	VIT_01s0011g01920	Vitvi01g01887	Phosphate-induced protein 1	NA	282.618	311.777	224.678	340.623	365.643	290.959	150	150	150	375.225	253.621	320.947
CHR1_JGVV11_454_T01	VIT_01s0011g01910	Vitvi01g00150	Glycosyl transferase-related	NA	926.753	983.447	940.422	688.869	735.131	800.559	342.389	163.261	182.305	683.858	738.766	720.048		*	4.14361
CHR1_JGVV11_455_T01	VIT_01s0011g01900	Vitvi01g00149	Glutathione S-transferase, C-terminal	NA	10607.9	11982.6	11730.6	9700.6	9782.06	9508.3	8489.31	5899.39	6700.69	10095.3	11393.5	11398.9
CHR1_JGVV11_458_T01	VIT_01s0011g01870	Vitvi01g00146	Peptidase, trypsin serine and cysteine proteases	NA	3657.37	3185.93	4270.71	4091.12	4049.14	3274.3	979.506	495.535	646.922	4702.38	4554.67	4881.89
CHR1_JGVV11_459_T01	VIT_01s0011g01860	Vitvi01g01886	No hit	NA	308.558	276.176	618.649	531.625	582.476	438.713	150	150	150	501.77	466.315	700.069
CHR1_JGVV11_46_T01	VIT_01s0011g06220	Vitvi01g02004	Cytochrome b561	NA	265.381	338.358	235.678	218.505	158.519	212.784	196.253	186.491	205.829	198.84	209.9	150
CHR1_JGVV11_460_T01	VIT_01s0011g01850	Vitvi01g00145	Cytochrome c6 (ATC6)	NA	583.717	592.205	282.12	902.104	654.92	820.57	353.16	746.478	342.596	821.051	832.885	810.183
CHR1_JGVV11_461_T01	VIT_01s0011g01830	Vitvi01g00143	Lecithine cholesterol acyltransferase	NA	5417.94	4599.23	6198.9	4553.07	5334.12	5204.28	2466.18	1583.17	2043.18	5452.08	6081.16	7026.01		*	2.66163
CHR1_JGVV11_462_T01	VIT_01s0011g01820	Vitvi01g00142	Ribosomal protein L27 (RPL27C) 60S	NA	20105.6	19258.2	24728.1	20988.4	19491	18294	16947.5	16633.5	17938.2	21274.4	21377.4	20182.5
CHR1_JGVV11_463_T01	VIT_01s0011g01810	Vitvi01g00141	No hit	NA	404.183	335.645	434.876	423.884	407.513	704.092	1484.42	2197.47	2762.38	525.933	503.907	693.803
CHR1_JGVV11_464_T01	VIT_01s0011g01800	Vitvi01g00140	Inositol monophosphatase family protein	NA	1789.49	1708.73	2013.73	1643.36	1613.31	1846.09	1040.49	709.973	1187.42	1348.75	1534.46	1217.03
CHR1_JGVV11_465_T01	VIT_01s0011g01790	Vitvi01g01884	Galactose-binding like	NA	200.086	301.605	324.467	225.875	238.723	183.06	544.41	989.692	599.118	284.553	208.776	291.603
CHR1_JGVV11_466_T01	VIT_01s0011g01780	Vitvi01g01883	F-box protein PP2-B12 (Protein phloem protein 2-like B12)	NA	547.379	468.625	768.643	693.88	579.753	428.057	400.361	430.598	315.225	722.972	397.466	567.965
CHR1_JGVV11_468_T01	VIT_01s0011g01760	Vitvi01g01881	Lectin	NA	6057.17	6659.62	7210.62	6049.84	6289.07	5311.04	8707.2	6553.1	7223.64	7824.84	7426.09	6992.17
CHR1_JGVV11_47_T01	VIT_01s0011g06210	Vitvi01g00530	Constans interacting protein 6	NA	3825.51	2743.63	2547.88	5327.97	4858.84	4908.15	2205.14	1245.67	1458.68	5219.97	4210.91	4145.57
CHR1_JGVV11_470_T01	VIT_01s0011g01740	Vitvi01g01878	Lectin	NA	3161.89	3506.66	3859.38	3190.4	3459.02	3281.78	7707.42	6252.16	7114.98	4833.54	4000.65	4904.08
CHR1_JGVV11_471_T01	VIT_01s0011g01730	Vitvi01g01877	ATPP2-A9 (Phloem protein 2-A9)	NA	9387.21	10772.8	10534.6	8256.1	8542.28	8330.91	18197.5	15606.5	16497.8	11667.4	9159.68	9787.21		*	-1.63878
CHR1_JGVV11_472_T01	VIT_01s0011g01720	Vitvi01g01876	Unknown protein	NA	225.778	166.701	283.627	204.167	241.046	195.264	565.502	354.326	424.556	290.872	266.411	252.878
CHR1_JGVV11_473_T01	VIT_01s0011g01710	Vitvi01g00139	Exocyst complex component EXO84 C	NA	6906.45	7282.14	7625.14	4653.71	5412.29	5710.65	4807.83	2744.75	3193.37	4112.69	4646.37	4814.45
CHR1_JGVV11_474_T01	VIT_01s0011g01700	Vitvi01g00138	Zinc finger (ZPR1-type) family protein	NA	8036.34	8628.17	10128.4	7165.67	6935.6	7741.17	10880.7	7434.86	9207.99	6872.66	7477.9	6214.81
CHR1_JGVV11_475_T01	VIT_01s0011g01690	Vitvi01g00138	Zinc finger (ZPR1-type) family protein	NA	2288.72	1573.88	2346.84	2614.96	2239.22	2886.66	1219.64	957.825	1346.01	2502.1	2352.05	2196.3
CHR1_JGVV11_476_T01	VIT_01s0011g01680	Vitvi01g00137	Chaperonin GroEL	NA	1790.69	1611.95	1157.19	1572.37	1449.63	1391.65	865.774	769.014	824.16	1844.98	1972.53	1605.21
CHR1_JGVV11_477_T01	VIT_01s0011g01670	Vitvi01g01875	Unknown	NA	3385.31	2949.57	3777.81	3211.18	3231.77	2904.99	767.924	560.842	643.676	2636.91	2345.52	2305.89		*	5.12699
CHR1_JGVV11_478_T01	VIT_01s0011g01660	Vitvi01g00136	VAMP726 (VESICLE-associated membrane protein)	NA	12354.7	12557	12336.9	12097.2	12773.6	11402.6	11605.8	9924.53	10121.8	11873.9	11999.3	13042
CHR1_JGVV11_479_T01	VIT_01s0011g01650	Vitvi01g01874	Peptidylprolyl isomerase, FKBP-type	NA	1092.26	1119.44	1169.02	1560.09	1697.76	1232.46	1539.96	1628.24	1782.13	1681.11	1564.76	1301.19
CHR1_JGVV11_48_T01	VIT_01s0011g06200	Vitvi01g00529	Zinc finger protein 4	ZFP4	1870.57	2537.52	2491.71	1439.62	1388.87	1689.45	1110.51	684.649	965.548	951.179	947.57	868.643
CHR1_JGVV11_480_T01	VIT_01s0011g01640	Vitvi01g00135	ARE1	NA	6510.56	6485.75	7085.2	5768.19	5425.41	6282.77	5521.71	4533.5	4655.49	5356.83	6752.59	7101.34
CHR1_JGVV11_481_T01	VIT_01s0011g01630	Vitvi01g00134	Protein NAP1 (Nck-associated protein 1)	NA	5746.38	7197.91	6545.3	4260.15	4928.53	4867.93	3885	2463.89	3490.52	5905.88	7234.47	6520.3
CHR1_JGVV11_482_T01	VIT_01s0011g01620	Vitvi01g00133	ParB nuclease domain-containing protein	NA	4110.49	4932.27	5231.98	3882.43	4107	3056.3	3788.58	2326.61	2672.84	3186.42	3417.55	2972.38
CHR1_JGVV11_483_T01	VIT_01s0011g01610	Vitvi01g00132	Protein kinase C inhibitor	NA	2767.87	3330.36	4040.77	2237.02	2360.87	1970.59	1728.46	1046.49	1326.48	1654.75	2322.75	2031.19
CHR1_JGVV11_484_T01	VIT_01s0011g01600	Vitvi01g00131	Exostosin	NA	4487.94	2500.76	3276.36	5907.79	5160.26	6034.01	3526.43	3909.53	3805.44	5134.34	4902.39	4346.69
CHR1_JGVV11_485_T01	VIT_01s0011g01590	Vitvi01g00129; Vitvi01g00130	NA; Ser/Thr protein kinase	NA	4042.86	3827.98	4649.55	4564.54	4574.08	4205.11	2500.44	1655.24	2074.78	4268.95	4763.27	4531.47		*	2.00955
CHR1_JGVV11_486_T01	VIT_01s0011g01570	Vitvi01g00128	Coatomer subunit delta	NA	10703.1	9625.89	11764.8	11004.2	10455.1	10914.9	10043.5	9870.58	9761.48	10338.9	10008.1	10703.7
CHR1_JGVV11_487_T01	VIT_01s0011g01560	Vitvi01g00126	Transparent testa16	ABS2	162.849	204.623	168.557	150	150	150	390.877	524.084	488.368	150	150	215.105
CHR1_JGVV11_489_T01	VIT_01s0011g01540	Vitvi01g00124	Unknown protein	NA	12436.9	11839.7	11344	13174	14521.3	14813.4	7888.66	7118.88	6027.38	14256.7	14224	15485.9		*	1.6934
CHR1_JGVV11_49_T01	VIT_01s0011g06190	Vitvi01g00528	Histidine kinase (AHK4) (WOL)	NA	1736.37	1458.53	1766.23	2764.87	2475.25	2093.13	1129.39	749.294	716.165	3141.26	2929.23	2936.15
CHR1_JGVV11_490_T01	VIT_01s0011g01530	Vitvi01g00123	No hit	NA	204.422	199.133	150	263.676	324.902	185.972	150	150	150	365.322	353.554	329.107
CHR1_JGVV11_491_T01	VIT_01s0011g01520	Vitvi01g00122	Peroxisomal 2,4-dienoyl-CoA reductase	NA	7707.13	7590.1	7734.13	7386.29	7674.77	6656.25	7293.46	6484.91	7065.54	5406.01	5481.76	5531.42
CHR1_JGVV11_492_T01	VIT_01s0011g01510	Vitvi01g00121	No hit	NA	15039.9	14525.7	13155.7	13405.5	15480	14780.7	12585	8164.38	10776.1	12945.3	14258.4	14414.6
CHR1_JGVV11_494_T01	VIT_01s0011g01490	Vitvi01g00120	Protein kinase	NA	18276	17405	19913.8	18300.2	19707.3	19831.1	16117.7	13121	14028.3	20766.8	23137.4	21484.6
CHR1_JGVV11_495_T01	VIT_01s0011g01480	Vitvi01g00119	CHR4/MI-2-like (chromatin remodeling 4)	NA	4342.14	3983.61	3629.88	5445.84	5414.11	5906.15	2802.41	2548.07	3565.15	5860.82	4484.96	4184.17
CHR1_JGVV11_496_T01	VIT_01s0011g01470	Vitvi01g00116	far-red impaired response 1	NA	1933.46	2028.85	2180	2303.9	2292.88	2068.37	864.545	1042.05	968.015	2068.41	2677.15	2768.76		*	2.13674
CHR1_JGVV11_497_T01	VIT_01s0011g01460	Vitvi01g00115	AICARFT/IMPCHase bienzyme; MGS	NA	2711.42	2670.08	3048.41	2321.52	2308.61	2355.28	1143.38	668.592	983.228	2230.41	2199.85	2293.24		*	3.01585
CHR1_JGVV11_498_T01	VIT_01s0011g01450	Vitvi01g00114	Ribosomal protein L12	NA	2963.73	2802.65	3836.82	3605.04	4006.82	3451.7	1989.79	1476.8	1933.9	3447.15	3478.72	3362.54
CHR1_JGVV11_499_T01	VIT_01s0011g01440	Vitvi01g00113	Urease accessory protein D	NA	1388.82	1818.51	1625.71	1551.24	1732.49	1216.92	630.548	226.155	375.465	1310.36	1612.18	1500.58		*	3.92238
CHR1_JGVV11_5_T01	VIT_01s0011g06630	Vitvi01g00572	Translation initiation factor eIF-3 subunit 2	NA	12514.8	12682.8	11916	14206	12106.9	13054.6	9869.95	5231.82	7487.69	12632.3	14801.8	11735.8
CHR1_JGVV11_50_T01	VIT_01s0011g06180	Vitvi01g02003	Blight-associated protein p12 precursor	NA	163.852	309.865	200.931	820.653	937.959	579.477	180.153	150	174.638	502.066	163.71	434.475
CHR1_JGVV11_500_T01	VIT_01s0011g01420	Vitvi01g00112	UDP-N-acetylglucosamine pyrophosphorylase	NA	15775.8	15068.5	18442.3	14502.2	14147.9	14837.6	12237.5	11083.4	12080.6	17761.1	18867.8	18159.7					*	-1.25986
CHR1_JGVV11_502_T01	VIT_01s0011g01400	Vitvi01g01868	No hit	NA	690.993	670.507	799.423	477.547	427.722	445.261	185.938	172.217	186.369	350.485	284.984	328.615		*	3.96846
CHR1_JGVV11_503_T01	VIT_01s0011g01390	Vitvi01g00110	No hit	NA	694.503	774.683	928.2	493.886	422.453	639.528	822.25	1872.48	962.815	465.727	450.425	388.678
CHR1_JGVV11_504_T01	VIT_01s0011g01380	Vitvi01g01867	Thioredoxin O1 ATO1	NA	983.679	798.045	1390.04	1075.3	893.065	820.325	605.572	507.123	585.68	731.846	697.37	701.692
CHR1_JGVV11_505_T01	VIT_01s0011g01370	Vitvi01g01866	Thioredoxin O1 ATO1	NA	4489.57	4887.96	5679.3	3404.7	3267.61	3360.23	4303.23	3643.35	4676.17	2637.1	3235.7	3069.23
CHR1_JGVV11_506_T01	VIT_01s0011g01360	Vitvi01g00108	Copper-transporting ATPase RAN1	NA	5536.86	6280.04	6031.09	5320.93	5205.67	5030.97	3845.6	4958.91	4938.95	5917.82	6062.08	5615.92
CHR1_JGVV11_507_T01	VIT_01s0011g01350	Vitvi01g01865	No hit	NA	346.848	566.717	196.052	237.764	354.997	269.515	278.279	328.299	242.083	266.971	209.784	245.967
CHR1_JGVV11_509_T01	VIT_01s0011g01330	Vitvi01g01863	RNA recognition motif (RRM)-containing protein	NA	559.967	562.915	730.333	524.135	433.661	518.361	721.906	809.264	1004.52	456.112	442.58	429.443
CHR1_JGVV11_510_T01	VIT_01s0011g01320	Vitvi01g00106	Cholinephosphate cytidylyltransferase	NA	2121.21	2414.08	2314.19	2087.74	2056.63	1965.45	2000.66	1802.02	1095.43	2122.91	2211.78	1930.85
CHR1_JGVV11_511_T01	VIT_01s0011g01310	Vitvi01g00105	Polygalacturonase QRT3	NA	377.923	564.306	253.482	188.58	239.919	255.758	356.427	856.883	455.061	249.337	191.947	239.933
CHR1_JGVV11_512_T01	VIT_01s0011g01300	Vitvi01g00104	Polygalacturonase QRT3	NA	1075.51	1048.43	719.369	1617.06	1685.66	1451.05	1153.02	963.448	1424.08	2678.77	2732.43	2660.5					*	-1.69796
CHR1_JGVV11_513_T01	VIT_01s0011g01290	Vitvi01g00103	N-carbamyl-L-amino acid amidohydrolase	NA	13002.3	15306.9	12042.8	11302.2	11749.6	12178.6	13490.2	9073.52	10923	10510.5	11174.8	10827.5
CHR1_JGVV11_514_T01	VIT_01s0011g01280	Vitvi01g00101; Vitvi01g00102	Zinc transporter ZIP5; NA	NA	385.218	583.798	485.604	377.591	480.813	384.624	295.63	186.05	178.39	308.723	237.96	208.41
CHR1_JGVV11_515_T01	VIT_01s0011g01270	NA	NA	NA	1379.39	1370.77	1815.99	1316.01	1295.16	1194.26	653.248	376.782	512.16	1415.56	1249.02	1333.55		*	2.96082
CHR1_JGVV11_516_T01	VIT_01s0011g01260	Vitvi01g00099	Phosphatidylinositol N-acetylglucosaminyltransferase subunit C	NA	2759.76	3121.29	2951.25	2603.77	2489.53	2609.04	1759.36	996.395	1136.83	2250.18	2126.9	2159.19					*	1.1784
CHR1_JGVV11_517_T01	VIT_01s0011g01250	Vitvi01g01861	No hit	NA	393.149	415.031	381.58	444.858	384.714	469.428	313.172	323.856	483.905	348.564	340.897	283.397
CHR1_JGVV11_518_T01	VIT_01s0011g01240	Vitvi01g00098	Suppressor of FRIGIDA4	ZFP2	3216.51	3971.11	2148.6	5051.61	4492.39	4644.9	4870.43	3176.95	3388.29	5446.78	5427.36	5261.91
CHR1_JGVV11_519_T01	VIT_01s0011g01230	Vitvi01g00097	GTP-binding protein (ERG)	NA	1859.52	1614.33	1863.62	1882.64	1927.86	1808.94	1146.16	1282.01	1356.77	1591.73	1523.89	1409.91
CHR1_JGVV11_52_T01	VIT_01s0011g06150	Vitvi01g00526	Receptor protein kinase	NA	10896	10430.2	12311.6	8813.27	8678.8	11045.3	6737.74	4513.12	5520.26	5850.48	5452.42	5707.22		*	2.0057
CHR1_JGVV11_520_T01	VIT_01s0011g01220	Vitvi01g00096	Unusual floral organs (UFO)	NA	296.503	367.589	172.898	193.256	189.155	224.892	221.377	315.438	231.343	150	214.815	169.621
CHR1_JGVV11_522_T01	VIT_01s0011g01190	Vitvi01g00094	Myb domain protein 113	MYBAL1	150	150	150	150	150	150	414.863	646.621	1057.59	150	150	150
CHR1_JGVV11_523_T01	VIT_01s0011g01180	Vitvi01g00092	No hit	NA	916.018	713.983	1048.64	1205.93	1034.66	1351.65	487.11	707.31	916.186	1504.62	1800.69	1476.93
CHR1_JGVV11_524_T01	VIT_01s0011g01170	NA	NA	NA	191.776	209.392	150	160.452	216.338	166.317	523.239	1128.5	1342.68	212.516	294.078	188.548
CHR1_JGVV11_525_T01	VIT_01s0011g01160	Vitvi01g00091	Haloacid dehalogenase hydrolase	NA	3063.04	4648.58	2511.73	8692.95	7580.78	5902.26	5783.04	4218.94	1401.12	9599.59	7861.08	7305.31
CHR1_JGVV11_526_T01	VIT_01s0011g01150	Vitvi01g00090	Unknown protein	NA	2318.95	2746.17	2734.65	1949.99	2099.12	1692.48	1477.64	1140.46	983.119	1849.6	2112.89	1869.75		*	2.16587
CHR1_JGVV11_527_T01	VIT_01s0011g01140	Vitvi01g01859	Cationic amino acid transporter 5	NA	14978.4	15383.1	16272.4	12275	12612.4	11360.2	11097.9	8054.31	9111.15	6757.95	7057.39	10126.3
CHR1_JGVV11_528_T01	VIT_01s0011g01130	Vitvi01g00089	EMB1025	NA	3386.63	3161.16	4409.81	3229.49	3320.69	3619.22	2161.31	1617.59	1842.63	3229.44	3157.11	3288.13
CHR1_JGVV11_529_T01	VIT_01s0011g01120	Vitvi01g00088	R protein MLA10	NA	995.752	969.94	965.774	1098.01	1024.36	822.818	416.414	173.756	251.184	836.83	821.898	860.148
CHR1_JGVV11_53_T01	VIT_01s0011g06140	Vitvi01g00525	Avr9/Cf-9 rapidly elicited protein	NA	341.688	439.871	321.261	278.136	409.712	705.832	914.54	1359.79	1135.93	313.8	663.561	589.43
CHR1_JGVV11_530_T01	VIT_01s0011g01110	Vitvi01g00087	Molybdenum cofactor sulfurase	NA	9997.88	10166.2	11215.2	8556.64	9234.09	8465.83	5969.63	4577.18	5482.27	8935.2	8419.2	9418.25		*	1.95764
CHR1_JGVV11_531_T01	VIT_01s0011g01100	Vitvi01g01858	Pentatricopeptide (PPR) repeat-containing protein	NA	1055	1211.1	1140.92	1556.23	1648.4	1288.77	517.225	427.81	366.883	1578.86	1635.9	1595.54		*	2.59697
CHR1_JGVV11_532_T01	VIT_01s0011g01090	Vitvi01g01857	Unknown protein	NA	1229.93	1254.65	2407.44	1679.46	1505.94	1263.04	841.282	1165.8	1014.68	1455.65	1535.2	1583.7
CHR1_JGVV11_533_T01	VIT_01s0011g01080	Vitvi01g00086	ribulose-1,5 bisphosphate carboxylase oxygenase large subunit N-methyltransferase	NA	1248.78	1112.3	1548	1187.59	1225.56	1293.57	200.679	205.831	232.736	985.265	1241.15	1139.01
CHR1_JGVV11_534_T01	VIT_01s0011g01070	Vitvi01g01856	No hit	NA	1177.14	1420.86	1251.43	2161.85	2118.21	1623.59	1414.2	1001.15	1745.93	1566.15	1566.62	1489.51
CHR1_JGVV11_535_T01	VIT_01s0011g01060	Vitvi01g00085	RNA recognition motif (RRM)-containing protein	NA	4049.3	4107.01	4338.97	3383.72	3351.79	3214.78	2821.86	1155.02	1912.76	3762	4435.11	4176.75
CHR1_JGVV11_536_T01	VIT_01s0011g01050	Vitvi01g01855	Vacuolar sorting receptor 6	NA	15445.2	13256.3	13777.7	17243.8	19374.6	18273.9	10095.3	9288.64	7674.59	18700.3	18106	20164.6
CHR1_JGVV11_537_T01	VIT_01s0011g01040	Vitvi01g01854	RPM1 (resistance to p. syringae pv maculicola 1)	NA	1160.13	1343.19	1595.07	1978.55	2009.78	1256.2	506.701	358.853	423.956	1926.6	2003.99	1894.8
CHR1_JGVV11_538_T01	VIT_01s0011g01030	Vitvi01g00084	H(+)-ATPase 6 AHA6	NA	498.597	438.146	338.68	482.439	394.392	569.42	528.674	743.99	880.438	730.698	689.853	622.111
CHR1_JGVV11_539_T01	VIT_01s0011g01020	Vitvi01g00083	RPM1 (resistance to p. syringae pv maculicola 1)	NA	1287.25	1457.15	1747.89	1982.01	2044.38	1410.82	391.998	270.784	308.178	2595.79	2524.93	2634.86
CHR1_JGVV11_54_T01	VIT_01s0011g06130	Vitvi01g00524	Erwinia induced protein 2	NA	11764.2	10359.4	12698.1	12117.5	12326.6	10603.9	8782.21	8902.9	9091.3	13471.1	12951.1	12449.9
CHR1_JGVV11_540_T01	VIT_01s0011g01000	Vitvi01g01852; Vitvi01g01853	RPM1 (resistance to p. syringae pv maculicola 1)	NA	318.487	177.907	283.008	355.217	371.657	386.825	566.428	430.57	643.053	570.236	458.13	479.673
CHR1_JGVV11_541_T01	VIT_01s0011g00990	Vitvi01g01852	RPM1 (resistance to p. syringae pv maculicola 1)	NA	417.316	341.156	281.73	347.051	454.005	414.106	657.198	993.413	1062.26	372.433	499.179	556.994
CHR1_JGVV11_543_T01	VIT_01s0011g00970	Vitvi01g01851	RPM1 (resistance to p. syringae pv maculicola 1)	NA	470.253	551.056	442.5	399.738	505.671	502.028	745.434	765.966	680.944	724.925	707.909	636.3		*	-1.4977
CHR1_JGVV11_544_T01	VIT_01s0011g00960	Vitvi01g01849	RPM1 (resistance to p. syringae pv maculicola 1)	NA	451.129	430.564	556.738	470.637	611.707	636.81	270.629	261.849	292.498	674.711	666.274	710.505
CHR1_JGVV11_545_T01	VIT_01s0011g00950	Vitvi01g01848	RPM1 (resistance to p. syringae pv maculicola 1)	NA	836.297	910.763	948.574	964.539	1123.96	887.58	838.133	647.132	755.762	1219.29	1188.25	1163.54
CHR1_JGVV11_546_T01	VIT_01s0011g00940	Vitvi01g00082	No hit	NA	6145.87	5384.19	7299.87	5742.39	5999.15	4769.24	4966.11	4983.85	4612.33	4901.76	4951.68	4791.97
CHR1_JGVV11_547_T01	VIT_01s0011g00930	Vitvi01g00081	FK506-binding protein 1 (FKBP13)	NA	1761.35	2392.96	1976.26	1513.31	1391.57	1276.99	1047.91	646.57	909.102	680.625	1100.55	991.56
CHR1_JGVV11_548_T01	VIT_01s0011g00920	Vitvi01g01847	Pentatricopeptide repeat	NA	1030.41	1123.24	750.888	914.641	1034.83	920.695	2648.77	4133.78	5003.18	905.595	757.658	714.842
CHR1_JGVV11_549_T01	VIT_01s0011g00910	Vitvi01g00080	Unknown protein	NA	4168.15	4414.81	4146.98	3606.48	3847.26	4144.48	1463.67	834.488	811.327	3526.73	3959.16	3941.21		*	4.0939
CHR1_JGVV11_55_T01	VIT_01s0011g06120	Vitvi01g00523	THO complex subunit 2	NA	592.814	283.941	464.979	669.108	634.442	851.058	156.524	230.204	180.838	1266.24	760.243	796.006
CHR1_JGVV11_550_T01	VIT_01s0011g00900	Vitvi01g00079	Pentatricopeptide (PPR) repeat-containing protein	NA	682.575	731.585	743.762	890.991	858.888	710.227	256.557	344.767	385.207	832.262	789.445	790.204
CHR1_JGVV11_551_T01	VIT_01s0011g00890	Vitvi01g00078	Pentatricopeptide (PPR) repeat-containing	NA	459.147	319.103	442.474	376.875	466.722	405.427	159.171	162.291	179.229	434.083	359.186	382.993
CHR1_JGVV11_552_T01	VIT_01s0011g00880	Vitvi01g00077	UvrB/uvrC motif-containing protein	NA	2953.77	2912.41	3071.17	2314.56	2214.05	2479.54	1361.7	1105.66	1005.52	2669.3	3067.09	2666.1		*	2.57347
CHR1_JGVV11_553_T01	VIT_01s0011g00870	Vitvi01g00076	No hit	NA	11195.4	11729.7	10028.6	12576.2	11855.6	12228.1	10615.4	7898.29	7995.74	11180.3	12675.1	11266.3
CHR1_JGVV11_554_T01	VIT_01s0011g00860	NA	NA	NA	442.038	508.414	346.116	521.345	441.875	444.002	1274.93	1932.69	1897.33	412.916	346.102	324.227
CHR1_JGVV11_555_T01	VIT_01s0011g00850	Vitvi01g00075	Unknown protein	NA	2312.11	2576.19	2983.98	3632.66	3881.64	3070.58	1535.37	1921.76	1929.89	2952.97	3679.3	3495.77
CHR1_JGVV11_556_T01	VIT_01s0011g00840	Vitvi01g00074	Ankyrin	NA	2144.65	1939.92	2347.6	2278.89	2213.95	2085.92	1049.59	741.102	1033.6	2136.84	2312.05	2097.62		*	2.27744
CHR1_JGVV11_557_T01	VIT_01s0011g00830	Vitvi01g01846	Nodulin	NA	4282.84	5326.43	5419.47	3234.67	3641.16	4412.55	4116.28	1421.93	2444.25	4454.15	7613.39	5925.48
CHR1_JGVV11_558_T01	VIT_01s0011g00820	Vitvi01g01845	Remorin	NA	975.675	865.027	744.648	1327.72	1457.28	1253.85	994.605	1480.04	874.558	2445.24	2047.82	2051.46
CHR1_JGVV11_560_T01	VIT_01s0011g00800	Vitvi01g00072	Beta-D-glucosidase	NA	163.314	301.019	150	150	150	167.642	333.449	261.986	363.295	150	150	166.173
CHR1_JGVV11_561_T01	VIT_01s0011g00790	Vitvi01g00071	DnaJ homolog, subfamily C, member 2 gonidia forming protein GlsA	NA	4471.06	4249.58	4853.76	6132.22	5833.83	5373.89	3489.73	2851.35	3056.81	6064.33	5945.49	5987.59
CHR1_JGVV11_562_T01	VIT_01s0011g00780	Vitvi01g00070	Dehydration-responsive protein	NA	3947.29	3817.83	3986.99	4003.57	3813.5	4486.94	1985.86	792.823	756.237	4002.68	4203.2	4000.21
CHR1_JGVV11_563_T01	VIT_01s0011g00770	Vitvi01g00068	DRL1 (deformed roots and leaves 1)	NA	5678.58	6610.87	6275.47	5193.17	5405.83	4721.44	3663.14	2067.23	3344.95	5568.8	6294.83	5499.33
CHR1_JGVV11_564_T01	VIT_01s0011g00760	Vitvi01g00067	Beta-glucosidase	NA	1791.15	1711.46	1658.99	1331.05	1372.54	1283.1	616.624	438.067	384.129	2118.65	2282.29	1258.16		*	3.58738
CHR1_JGVV11_565_T01	VIT_01s0011g00750	Vitvi01g00066	Glycosyl hydrolase family 1	NA	849.369	749.688	821.03	626.317	765.076	671.626	690.894	476.269	816.794	1010.78	1073.8	805.369
CHR1_JGVV11_567_T01	VIT_01s0011g00730	Vitvi01g00064	Alpha-1,4-glucan phosphorylase type H	NA	1214.43	1522.4	1457.02	832.173	800.07	662.549	478.765	214.549	356.185	469.415	776.235	751.281		*	3.99605
CHR1_JGVV11_568_T01	VIT_01s0011g00720	Vitvi01g01844	WRKY DNA-binding protein 57	WRKY01	2671	3116.61	2663.26	4045.54	4351.62	2950.82	1999.4	1016.1	1528.49	3987.16	3335.19	3475.24
CHR1_JGVV11_569_T01	VIT_01s0011g00710	Vitvi01g00063	Zinc finger (C2H2 type) family	ZFP1	648.4	666.465	686.201	701.039	874.024	656.178	594.379	515.467	800.967	713.958	668.913	701.754
CHR1_JGVV11_57_T01	VIT_01s0011g06090	Vitvi01g00523	THO complex subunit 2	NA	7961.36	6505.98	6335.36	9638.53	9035.42	9326.3	5287.11	3914.55	3840.42	10293.2	10440.4	10037.7
CHR1_JGVV11_570_T01	VIT_01s0011g00700	Vitvi01g00062	Myb family transcription factor / ELM2 domain-containing	NA	3132.84	3258.4	2392.78	3960.44	3925.52	2985.03	1224.16	561.175	637.118	2608.31	2834.81	2746.23		*	3.62608
CHR1_JGVV11_571_T01	VIT_01s0011g00690	Vitvi01g00061	UDP-glucose 6-dehydrogenase	NA	9710.94	8104.25	9564.27	12070.9	11188.1	12948.7	14021.4	15633	15311.2	11228.8	10366.8	11875.8		*	-1.64231
CHR1_JGVV11_572_T01	VIT_01s0011g00680	Vitvi01g00060	Ribosomal protein S19 (RPS19A) 40S	NA	4466.83	4732.08	6866.3	4061.48	4021.28	4014.11	5575.7	5190.29	5811.86	3503.01	3757.73	4171.76
CHR1_JGVV11_573_T01	VIT_01s0011g00670	Vitvi01g00059	SNAP25A protein	NA	168.837	160.301	181.441	220.921	214.805	228.496	246.714	275.65	256.525	150	150	150		*	-1.5255		*	1.47605
CHR1_JGVV11_574_T01	VIT_01s0011g00660	Vitvi01g01843	Pentatricopeptide (PPR) repeat	NA	492.042	585.382	426.475	429.196	544.436	308.769	150.49	188.777	188.984	333.181	385.145	537.157
CHR1_JGVV11_575_T01	VIT_01s0011g00650	Vitvi01g00058	Calcineurin phosphoesterase	NA	13200.7	10697.4	10469.4	14128.9	15431.7	13644.2	13606.9	13904.8	10545.4	17545.3	15346.6	15202.4
CHR1_JGVV11_576_T01	VIT_01s0011g00640	Vitvi01g00056	Hcr2-0B	NA	6452.77	5979.06	7629.84	6446.63	6198.86	6583.48	5334.99	5263.73	5329.75	6419.88	5917.33	6670.79
CHR1_JGVV11_577_T01	VIT_01s0011g00630	Vitvi01g01842	Pentatricopeptide (PPR) repeat-containing	NA	1612.25	1764.59	1840.44	1450.29	1642.3	1226.57	647.22	595.839	601.604	1192.54	1448.81	1410.85		*	2.82831
CHR1_JGVV11_578_T01	VIT_01s0011g00620	Vitvi01g00055	14-3-3 protein GF14 iota (GRF12)	NA	3837.08	3817.34	4688.74	2988.82	2973.43	2771.17	2236.9	1534.71	2314.32	2338.55	3270.27	3306.72
CHR1_JGVV11_579_T01	VIT_01s0011g00610	Vitvi01g00054	Unknown protein	NA	1724.45	2320.72	2222.95	1100.7	1048.41	979.541	1998.63	814.024	1396.01	979.977	947.498	901.393
CHR1_JGVV11_58_T01	VIT_01s0011g06080	Vitvi01g00521	Lectin protein kinase family	NA	324.314	364.764	348.514	464.587	370.461	389.215	192.941	372.788	161.801	263.542	269.54	408.491
CHR1_JGVV11_580_T01	VIT_01s0011g00600	Vitvi01g00053	Acclimation of photosynthesis to environment	NA	1811.16	1763.49	1982.01	1594.45	1365.91	1793.43	2658.73	2135.15	3665.57	566.097	515.602	601.363
CHR1_JGVV11_581_T01	VIT_01s0011g00590	Vitvi01g00052	Acclimation of photosynthesis to environment	NA	1736.86	2292.66	3042.93	743.46	722.429	1101.72	713.136	263.498	503.136	394.678	425.534	413.699
CHR1_JGVV11_582_T01	VIT_01s0011g00580	Vitvi01g01841	Pentatricopeptide (PPR) repeat-containing protein	NA	5828.73	5453.48	7056.8	5836.86	5775.92	5874.22	3164.96	2991.9	3639.75	5901.13	5448.36	5449.06
CHR1_JGVV11_583_T01	VIT_01s0011g00570	Vitvi01g00051	Glucan endo-1,3-beta-glucosidase 3 precursor	NA	13001.3	12896.7	13146.9	14177.1	13619	15624.9	10650.8	9788.44	10260.2	14691.7	13193.6	15496.8		*	1.27184
CHR1_JGVV11_584_T01	VIT_01s0011g00550	Vitvi01g00050	Hydrolase, alpha/beta fold family	NA	3592.59	3661.19	4395.55	2756.25	2923.39	2588.82	1341.27	525.267	947.379	2360.27	3422.11	3124.41		*	4.1399
CHR1_JGVV11_585_T01	VIT_01s0011g00540	Vitvi01g00049	SPFH domain-containing protein 2 precursor band 7 family	NA	17263.4	18116.1	15393.6	13648.1	14391.6	14986.4	20083.6	15047	14389	15589.5	14437	12502.5
CHR1_JGVV11_586_T01	VIT_01s0011g00530	Vitvi01g00048	Ureide permease 2 (AtUPS2)	NA	4261.89	3891.87	4632.92	6184.15	6132.52	7056.04	3509.3	3926.21	3120.66	10227.5	8220.15	8888.58
CHR1_JGVV11_587_T01	VIT_01s0011g00520	Vitvi01g00047	Pentatricopeptide (PPR) repeat-containing	NA	775.725	840.165	732.216	674.619	676.378	636.52	1031.06	2216.18	2009.81	704.017	618.965	604.702
CHR1_JGVV11_588_T01	VIT_01s0011g00510	Vitvi01g00046	Unknown protein	NA	1572.39	1711.47	1663.35	1609.67	1755.62	1411.39	5700.13	8630.42	8367.04	1816.48	1742.02	1725.48
CHR1_JGVV11_589_T01	VIT_01s0011g00500	Vitvi01g00045	RUS1 (Root uvb sensitive 1)	NA	1129.09	1126.78	1259.02	1087.9	1071.72	971.621	511.907	374.102	390.813	1071.76	1270.36	1442.34		*	2.75284
CHR1_JGVV11_59_T01	VIT_01s0011g06070	Vitvi01g00520	Unknown protein	NA	1884.47	1481.34	1236.81	2284.71	2068.98	2817.03	617.71	662.05	609.611	2297.7	1939.57	1983.83
CHR1_JGVV11_590_T01	VIT_01s0011g00490	Vitvi01g00043	Pentatricopeptide (PPR) repeat-containing protein	NA	384.616	434.055	371.859	308.752	378.103	393.237	296.039	302.837	382.682	384.758	365.685	410.959
CHR1_JGVV11_591_T01	VIT_01s0011g00470	Vitvi01g00042	Metallophosphatase	NA	2468.23	2480.77	2511.09	2804.3	2449.35	2697.64	2564.95	2488.8	2542.31	3476.17	3739.95	3598.67					*	-1.36013
CHR1_JGVV11_592_T01	VIT_01s0011g00460	Vitvi01g00041	Unknown protein	NA	839.881	1059.1	1000.71	1185.07	1218.7	909.197	1095.78	1452.67	1478.62	829.282	1272.68	1206.84
CHR1_JGVV11_593_T01	VIT_01s0011g00450	Vitvi01g00039	Magnesium transporter CorA	NA	1484.38	1404.71	1881.54	1870.54	1980.79	1716.71	421.757	244.862	248.127	2281.17	2577.56	2922.13
CHR1_JGVV11_595_T01	VIT_01s0011g00420	Vitvi01g00038	RPK1 (receptor-like protein kinase 1)	NA	3056.09	3026.2	3307.64	3087.54	3410.58	3517.64	2817.3	1779.64	2816.26	3366.99	3457.5	4050.13
CHR1_JGVV11_596_T01	VIT_01s0011g00410	Vitvi01g00037	Nuclear transport factor 2 (NTF2)	NA	1840.5	1278.07	1475.65	3103.97	3316.7	2503.32	1908.53	2136.06	2111.95	3755.63	3534.6	3474.44
CHR1_JGVV11_597_T01	VIT_01s0011g00400	Vitvi01g00036	Nuclear transport factor 2 (NTF2)	NA	781.209	918.251	1009.8	1048.38	1097.75	1148.63	580.775	709.506	416.709	1303.89	1249.76	973.022
CHR1_JGVV11_598_T01	VIT_01s0011g00390	Vitvi01g00035	Asparagine synthase	NA	2199.6	2150.69	1905.77	2737.09	2434.76	2168.36	1219.41	503.264	637.301	2432.77	2373.9	2478.04
CHR1_JGVV11_599_T01	VIT_01s0011g00380	Vitvi01g00034	SP1L1 (SPIRAL1-like1)	NA	350.652	363.644	511.125	428.172	667.483	777.397	566.883	864.476	886.172	976.995	1014.85	1206.03
CHR1_JGVV11_6_T01	VIT_01s0011g06620	Vitvi01g00571	Peptide transporter PTR2-B	NA	10026.2	9350.59	9019.98	10469.4	11044.5	10555.3	6624.72	5964.45	5633.33	12159	12092.1	12830.4		*	1.55834
CHR1_JGVV11_60_T01	VIT_01s0011g06060	Vitvi01g00519	PLATZ transcription factor	NA	320.892	310.733	388.716	532.404	494.997	356.384	150	150	150	440.726	398.021	470.529
CHR1_JGVV11_600_T01	VIT_01s0011g00370	Vitvi01g00033	SP1L2 (SPIRAL2)	NA	12464	13895.8	11923	11488.7	10968	10530.8	16367.1	15510.7	16955.8	8823.6	7773.56	9889.82
CHR1_JGVV11_602_T01	VIT_01s0011g00350	Vitvi01g00031	CYP78A5	NA	350.963	373.715	283.471	277.174	302.276	293.97	721.174	965.929	1332.84	332.509	411.785	287.342
CHR1_JGVV11_603_T01	VIT_01s0011g00340	Vitvi01g00030	Glycosyl hydrolase family 28 protein	NA	159.476	253.029	150	150	150	150	331.113	359.457	372.9	150	150	150
CHR1_JGVV11_604_T01	VIT_01s0011g00300	Vitvi01g00029	SIK1 (serine/threonine kinase 1)	NA	4014.41	3095.46	3186.19	3481.99	3614.48	3238.09	1725.26	1049.4	1297.39	4898.23	4267.41	4326.96		*	2.52847
CHR1_JGVV11_605_T01	VIT_01s0011g00290	Vitvi01g00028	Unknown protein	NA	2615.71	2686.74	3268.19	2469.17	2473.03	2128.68	1723.31	1260.61	1258.58	1785.24	2381.04	2084.54
CHR1_JGVV11_606_T01	VIT_01s0011g00280	Vitvi01g00027	feronia receptor-like kinase	NA	378.22	291.877	290.305	715.753	629.799	459.26	150.43	150	150	685.699	392.711	389.437
CHR1_JGVV11_607_T01	VIT_01s0011g00250	Vitvi01g00026	6-phosphogluconolactonase	NA	9647.38	9946.22	9195.16	9785.94	10716.1	9423.39	6193.71	2959.99	3833.53	9244.98	9135.05	9426.76
CHR1_JGVV11_608_T01	VIT_01s0011g00240	Vitvi01g00025	Fructokinase-2	NA	3350.7	3409.61	3322.54	2986.18	2854.61	3103.29	2015.43	1259.02	1438.26	2856.5	3119.96	2554.22
CHR1_JGVV11_609_T01	VIT_01s0011g00230	Vitvi01g00024	Dihydropterin pyrophosphokinase /dihydropteroate synthase	NA	1358.53	1368.85	1733.93	1911.08	1819.8	1512.36	323.926	189.862	215.107	1544.49	1786.38	1639.58
CHR1_JGVV11_61_T01	VIT_01s0011g06050	Vitvi01g00518	RNA recognition motif (RRM)-containing protein	NA	901.873	994.652	1418.67	808.698	719.255	731.936	214.409	178.234	161.319	634.435	737.509	794.231
CHR1_JGVV11_610_T01	VIT_01s0011g00210	Vitvi01g00023	Cytochrome b5 isoform Cb5-D	NA	6317.97	7466.69	6789.06	5276.61	5064.04	4864.79	9237.94	7998.57	8729.08	5302.13	5480.31	4768.24
CHR1_JGVV11_611_T01	VIT_01s0011g00190	Vitvi01g00019	Brassinosteroid-6-oxidase [Vitis vinifera]	NA	286.941	257.851	221.723	326.508	189.8	194.714	514.461	1713.55	661.087	192.053	282.46	150
CHR1_JGVV11_613_T01	VIT_01s0011g00170	Vitvi01g00015	Brassinosteroid-6-oxidase [Vitis vinifera]	NA	150	150	150	150	150	150	362.094	499.358	382.3	150	150	161.15
CHR1_JGVV11_614_T01	VIT_01s0011g00160	Vitvi01g01838	Alpha-1,4-glucan-protein synthase	NA	3815.5	3791.05	4702.64	5168.8	5266.44	5329.62	4874.63	3341.3	2830.97	7486.7	6767.66	6661.52
CHR1_JGVV11_616_T01	VIT_01s0011g00140	Vitvi01g00013	CRABS CLAW	YABBY1	150	150	150	150	150	150	187.748	226.616	302.23	150	150	150
CHR1_JGVV11_617_T01	VIT_01s0011g00130	Vitvi01g01837	Squamosa promoter-binding protein 6 (SPL6)	NA	287.081	245.657	379.719	754.308	774.348	442.44	275.193	247.354	257.823	371.135	357.974	367.995
CHR1_JGVV11_618_T01	VIT_01s0011g00120	Vitvi01g00012	Unknown protein	NA	3631.03	4929.64	3391.33	2878.06	2923.41	1705.19	2790.3	1032.56	2012.32	1665.78	2197.87	2349.52
CHR1_JGVV11_619_T01	VIT_01s0011g00110	Vitvi01g00011	SEPALLATA1	SEP4	2474.28	3412.58	3427.47	2892.29	2958.38	2451.15	2551.29	845.248	1768.54	1766.95	1769.25	2341
CHR1_JGVV11_620_T01	VIT_01s0011g00100	Vitvi01g00008	MADS-box APETALA 1	AP1	189.718	260.561	422.964	444.673	418.573	237.031	1385.95	1497.93	2251.59	338.724	457.5	319.432
CHR1_JGVV11_621_T01	VIT_01s0011g00090	Vitvi01g01836	Zinc finger (C3HC4-type ring finger)	NA	185.301	159.888	174.116	182.319	155.606	164.239	719.464	1026.27	1067.67	311.9	225.027	174.424
CHR1_JGVV11_622_T01	VIT_01s0011g00080	Vitvi01g01835	Universal stress protein (USP) family protein	NA	162.811	212.648	155.275	150	150	154.343	243.103	363.171	294.226	151.267	154.385	150
CHR1_JGVV11_623_T01	VIT_01s0011g00070	Vitvi01g00006	Nucleolar complex protein 14 nop14	NA	5041.66	4403.91	3311.43	5859.83	5392.4	6037.57	2894.71	1900.28	2453.97	6444.33	6270.24	6296.21
CHR1_JGVV11_624_T01	VIT_01s0011g00060	Vitvi01g01834	No hit	NA	6978.79	8410.35	7088.25	8383.29	8148.98	5820.19	8473.05	6214.3	5664.23	3880.75	4176.73	3563.55
CHR1_JGVV11_625_T01	VIT_01s0011g00050	Vitvi01g00005	Heat shock protein binding	NA	2508.6	2675.38	3282.66	2792.12	2883.05	2878.22	2636.49	2310.55	2083.72	3128.03	3521.9	3281.31
CHR1_JGVV11_626_T01	VIT_01s0011g00030	Vitvi01g00002	ACT domain containing protein (ACR4)	NA	312.104	424.129	340.589	312.465	395.675	360.159	437.141	449.448	540.008	259.66	181.433	283.062
CHR1_JGVV11_627_T01	VIT_01s0011g00010	NA	NA	NA	835.27	878.416	901.869	853.121	777.8	818.672	694.193	647.666	902.49	853.812	786.886	760.898
CHR1_JGVV11_63_T01	VIT_01s0011g06030	Vitvi01g00516	Myrosinase precursor	NA	4258.33	3393.66	3995.75	4737.86	4602.89	4779.78	2852.88	2314.82	3027.33	5624.7	5876.42	5250.97
CHR1_JGVV11_64_T01	VIT_01s0011g06020	Vitvi01g00515	Small nuclear ribonucleoprotein D2	NA	3234.33	3403.23	3643.12	2567.84	2292.77	2334.76	3327.22	2766.14	2609.1	2170.78	2090.38	2184.32
CHR1_JGVV11_65_T01	VIT_01s0011g06010	Vitvi01g00513	Vacuolar iron transporter 1	NA	243.275	323.248	216.996	221.339	191.957	194.315	651.84	929.745	1040.34	150	207.75	207.858
CHR1_JGVV11_66_T01	VIT_01s0011g06000	Vitvi01g00512	Vacuolar iron transporter 1	NA	367.188	273.155	482.712	627.432	634.148	454.288	158.048	157.564	150	641.52	510.523	658.994
CHR1_JGVV11_67_T01	VIT_01s0011g05980	NA	NA	NA	1349.19	1713.9	1785.3	1351.75	1291.83	1136.92	531.282	275.717	450.998	1706.09	1607.71	1466.13		*	3.85405
CHR1_JGVV11_68_T01	VIT_01s0011g05970	Vitvi01g00511	Heat stress transcription factor A-8	NA	2158.27	2291.67	1638.54	2678.69	2262.89	2273.25	1163.63	1145.81	1881.2	3031.56	3087.91	2873.5
CHR1_JGVV11_69_T01	VIT_01s0011g05960	Vitvi01g00509	Trehalose-phosphatase	NA	3656.79	4277.93	3641.96	4421.5	4852.09	3566.44	1981.66	592.092	738.462	4122.5	5323.89	4815.44
CHR1_JGVV11_7_T01	VIT_01s0011g06610	Vitvi01g02013	Glutamate decarboxylase	NA	512.527	618.358	773.231	257.094	295.925	307.914	1563.74	2351.55	1809.36	307.311	358.255	380.181
CHR1_JGVV11_70_T01	VIT_01s0011g05950	Vitvi01g00508	NSL1 (necrotic spotted lesions 1)	NA	2453.93	2969.89	2884.2	1675.51	2018.34	2559.49	1838.33	513.484	407.796	1524.43	2483.59	1774.27
CHR1_JGVV11_71_T01	VIT_01s0011g05940	Vitvi01g00507	S-adenosyl-L-methionine:salicylic acid carboxyl methyltransferase	NA	165.784	179.806	150	150	150	150	159.675	211.25	157.161	150	150	150
CHR1_JGVV11_72_T01	VIT_01s0011g05930	Vitvi01g02001	S-adenosyl-L-methionine:carboxyl methyltransferase	NA	162.58	242.556	290.851	251.792	301.665	365.704	425.277	634.068	545.503	372.132	396.395	656.231
CHR1_JGVV11_73_T01	VIT_01s0011g05920	Vitvi01g02000	S-adenosyl-L-methionine:salicylic acid carboxyl methyltransferase	NA	314.151	368.041	206.221	302.624	172.585	175.948	394.628	1023.19	597.339	709.084	252.488	257.663
CHR1_JGVV11_74_T01	VIT_01s0011g05910	Vitvi01g01999	S-adenosyl-L-methionine:salicylic acid carboxyl methyltransferase	NA	496.807	765.157	292.752	192.202	222.25	218.012	357.419	380.38	546.607	221.859	278.073	275.536
CHR1_JGVV11_75_T01	VIT_01s0011g05900	Vitvi01g01998	Jasmonate O-methyltransferase	NA	244.769	204.925	200.298	207.267	177.783	150	150	174.732	150	930.524	173.896	307.737
CHR1_JGVV11_76_T01	VIT_01s0011g05890	Vitvi01g01997	S-adenosyl-L-methionine:salicylic acid carboxyl methyltransferase	NA	150	150	150	150	150	150	225.747	317.841	373.622	150	152.464	219.815
CHR1_JGVV11_77_T01	VIT_01s0011g05880	Vitvi01g00505	RDR1 (RNA-dependent RNA polymerase 1)	NA	4244.06	4916.29	4769.99	5301.14	5250.65	4670.76	5713.92	3154.66	5120.55	5630.65	6182.38	6153.52
CHR1_JGVV11_78_T01	VIT_01s0011g05870	Vitvi01g00503	RDR1 (RNA-dependent RNA polymerase 1)	NA	1895.89	2276.88	2348.47	2068.23	2271.03	2401.07	3318.92	2490.82	3325.63	3027.32	3037.63	3168.54
CHR1_JGVV11_79_T01	VIT_01s0011g05860	Vitvi01g00502	Aspartate-semialdehyde dehydrogenase	NA	6238.18	6663.04	7282.46	5861	6202.25	6744.3	3009.65	1479.95	1669.43	5114.39	5868.82	6591.48		*	3.27709
CHR1_JGVV11_8_T01	VIT_01s0011g06600	Vitvi01g00568	Glutamate decarboxylase	NA	940.263	1167.62	1156	1331.34	1631.93	1469.5	3507.23	4228.71	3910.76	2151.37	1485.85	1265.08		*	-3.56836
CHR1_JGVV11_80_T01	VIT_01s0011g05850	Vitvi01g00501	SEC14 cytosolic factor	NA	2044.73	2456.16	2195.61	2010.06	2326.62	1928.57	1080.14	461.72	655.929	1255.06	1636.96	1600.96		*	3.04693
CHR1_JGVV11_81_T01	VIT_01s0011g05840	Vitvi01g01996	No hit	NA	2366.43	2254.72	2372.37	2575.73	2532.84	2221.64	1437.45	971.034	634.489	2327.31	2717.96	2781.85
CHR1_JGVV11_82_T01	VIT_01s0011g05830	Vitvi01g01995	ARR1 typeB	NA	4647.42	4895.67	4953.81	5152.47	5163.64	5208.91	4135.78	3345.48	4020.91	5776.32	5343.29	5383.79
CHR1_JGVV11_84_T01	VIT_01s0011g05810	Vitvi01g00499	Adagio protein 1	NA	5346.55	5852.93	3544.11	6342.7	5932.7	5897.49	1611.06	1564.65	898.083	7436.51	5843.45	5349.68
CHR1_JGVV11_85_T01	VIT_01s0011g05800	Vitvi01g00498	Dynamin-like protein 2b	NA	197.299	205.651	240.228	190.34	152.334	253.949	150	150	178.814	177.535	166.794	155.892
CHR1_JGVV11_86_T01	VIT_01s0011g05790	Vitvi01g00497	Microtubule associated protein (MAP70-1)	NA	7642.78	7623.57	8078.32	7373.25	7007.04	9203.99	5119.22	5331.54	3802.52	5673.6	6240.91	6070.25
CHR1_JGVV11_87_T01	VIT_01s0011g05780	Vitvi01g00496	Metallo-beta-lactamase	NA	669.737	382.451	329.319	839.153	674.903	852.552	150	160.221	179.022	1012.92	1025.24	925.926
CHR1_JGVV11_89_T01	VIT_01s0011g05760	Vitvi01g00492	Zinc finger (C3HC4-type ring finger)	NA	23389.4	21859.5	22886.2	22241.8	26644.3	24787.8	17853	18086.2	16824.8	23530.3	26793.9	26338.4		*	1.29132
CHR1_JGVV11_9_T01	VIT_01s0011g06590	Vitvi01g02012	Protease inhibitor/seed storage/lipid transfer protein (LTP)	NA	150	150	194.175	150	186.605	154.355	183.539	232.525	203.214	150	150	150
CHR1_JGVV11_90_T01	VIT_01s0011g05750	Vitvi01g00492	Zinc finger (C3HC4-type ring finger)	NA	6233.65	6036.18	8287.42	6393.53	7109.03	6189.67	2964.73	1584.4	2478.24	6734.16	7179.45	7569.36
CHR1_JGVV11_91_T01	VIT_01s0011g05740	Vitvi01g00491	UDP-3-O-acyl N-acetylglycosamine deacetylase	NA	828.039	793.85	969.793	846.791	903.819	915.864	386.515	839.348	561.187	769.194	851.179	834.399
CHR1_JGVV11_92_T01	VIT_01s0011g05730	Vitvi01g00488	Nuclear pore complex protein Nup155 (Nucleoporin 155)	NA	3999.12	4357.96	4629.77	4136.78	4341.17	3873.83	2443.64	891.753	1345.12	4346.41	4352.03	4312.21
CHR1_JGVV11_93_T01	VIT_01s0011g05710	Vitvi01g00487	HEAT repeat-containing protein	NA	5198.62	5714.65	4713.06	8220.26	7584.64	5929.99	4996.41	3308.07	3561.87	7066.23	7670.68	7424.03
CHR1_JGVV11_94_T01	VIT_01s0011g05700	Vitvi01g00486	Ankyrin repeat	NA	10036.1	10061.2	9668.13	7508.03	7784.76	8949.75	8629.7	7442.67	8293.75	8803.86	9972.45	9720.48
CHR1_JGVV11_95_T01	VIT_01s0011g05690	Vitvi01g00484	SET domain-containing protein	NA	1896.8	1672.79	2387.26	1795.77	1919.78	1870.67	705.678	571.015	989.774	1858.14	2043.31	2192.13
CHR1_JGVV11_96_T01	VIT_01s0011g05680	Vitvi01g01993	Unknown protein	NA	799.741	836.899	1003.53	1439.62	1622.76	1034.77	237.07	193.185	222.484	1370.63	1043.66	1288.68		*	4.04476
CHR1_JGVV11_97_T01	VIT_01s0011g05670	Vitvi01g00483	Nudix hydrolase 18	NA	7026.48	6160.37	8080.64	3865.39	4452.16	7793.12	9129.69	6284.46	10632.7	6565.65	13652.7	9470.69
CHR1_JGVV11_98_T01	VIT_01s0011g05660	Vitvi01g00482	Zinc finger (Ran-binding) family	NA	1910.56	1729.21	1643.63	1373.32	1279.19	1400.16	902.574	842.587	828.206	1383.3	1436.67	1415.86		*	2.05311
CHR1_JGVV11_99_T01	VIT_01s0011g05650	Vitvi01g00481	1-aminocyclopropane-1-carboxylate oxidase	NA	6411.29	6205.32	5591.39	5294.44	6207.78	6104.54	3595.13	2838.6	2836.04	7104.5	9119.04	7639.35		*	1.96423
CHR1_JGVV113_1_T01	VIT_01s0113g00030	Vitvi01g02141	Unknown	NA	1097.19	1050.5	1075.32	1161.96	1313.38	1583.39	1627.82	1786.82	1697.22	1699.82	1589.13	1632.63		*	-1.58605
CHR1_JGVV113_17_T01	VIT_01s0113g00300	Vitvi01g02146	no hit	NA	3343.4	4564	1648.42	970.902	1277.81	1164.3	2183.58	177.693	150	1465.18	1449.74	1582.87
CHR1_JGVV113_20_T01	VIT_01s0113g00420	Vitvi01g01121	Zinc finger (DHHC type)	NA	2181.07	2387.53	2390.25	3401.63	3442.3	2852.07	914.432	796.914	672.854	3750.22	3654	3336.45		*	2.91874
CHR1_JGVV113_21_T01	VIT_01s0113g00430	Vitvi01g02150	Mitotic checkpoint protein BUB3	NA	2696.4	3062.74	2818.63	2842.25	2666.06	2407.23	1885.62	819.26	1090.62	2723.12	2896.66	2814.19
CHR1_JGVV113_22_T01	VIT_01s0113g00440	Vitvi01g01124	Midasin-related	NA	1298.49	815.395	895.367	1433.69	1084.62	1538.22	2445.7	2565.3	3048.66	1596.3	1605.62	1454.8		*	-2.67829
CHR1_JGVV113_23_T01	VIT_01s0113g00450	Vitvi01g01125; Vitvi01g01126; Vitvi01g01128	Midasin-related; NA	NA	154.968	201.92	150	150	162.71	150	337.274	592.583	500.382	170.302	156.6	150.411
CHR1_JGVV113_24_T01	VIT_01s0113g00460	Vitvi01g01129	Aldo/keto reductase	NA	224.684	326.367	272.235	215.203	264.964	277.908	585.038	1599.83	831.474	261.674	240.274	210.087
CHR1_JGVV113_25_T01	VIT_01s0113g00470	Vitvi01g01132	Unknown protein	NA	2074.74	1788.71	2140.59	1636.06	1539.06	2013.32	1601	1669.52	1907.03	801.002	884.926	771.982
CHR1_JGVV113_26_T01	VIT_01s0113g00500	Vitvi01g01134	Argonaute	NA	329.572	438.014	291.491	549.859	484.558	435.015	392.224	342.521	543.538	366.471	322.038	347.503
CHR1_JGVV113_27_T01	VIT_01s0113g00540	Vitvi01g00978	No hit	NA	8612.43	9254.74	10905.4	9878.21	9225.51	9177.51	6266.27	6097.08	4653.84	9920.68	11387.2	10257.4
CHR1_JGVV113_28_T01	VIT_01s0113g00550	Vitvi01g02154	No hit	NA	465.024	710.223	609.893	361.824	419.319	527.849	987.509	988.467	1141.82	361.008	352.471	367.654
CHR1_JGVV113_29_T01	VIT_01s0113g00560	Vitvi01g01137	Unknown protein	NA	8501.12	6963.57	7485.65	6578.5	7166.58	7699.96	5438.42	4064.25	3976.81	7139.23	6854.95	7106.35
CHR1_JGVV127_10_T01	VIT_01s0127g00810	Vitvi01g02067	Adaptor-related protein complex 1, sigma 2	NA	2022.58	2521.57	2497.13	1655.28	1888.34	1412.2	1588.97	1003.35	985.312	1777.79	1845.67	2039.85
CHR1_JGVV127_13_T01	VIT_01s0127g00770	Vitvi01g00740	Polyamine Oxidase	NA	150	150	150	150	150	150	218.897	218.018	350.834	150	150	150
CHR1_JGVV127_15_T01	VIT_01s0127g00750	Vitvi01g00739	Polyamine oxidase precursor	NA	152.683	243.855	150	150	150	150	639.937	1032.18	973.026	150	150	150
CHR1_JGVV127_16_T01	VIT_01s0127g00740	Vitvi01g00738	Quinone oxidoreductase, chloroplast precursor	NA	4521.86	4044.37	5430.7	5247.35	4935.63	5283.22	1477.09	1283.08	1370.79	2464.83	4178.75	3449.96
CHR1_JGVV127_17_T01	VIT_01s0127g00730	Vitvi01g00737	ATMYB66/WER/WER1 (WEREWOLF 1)	MYB155	189.37	227.643	197.565	222.87	160.47	213.037	194.75	386.64	218.962	197.302	168.377	150
CHR1_JGVV127_18_T01	VIT_01s0127g00720	Vitvi01g00735	Carbonic anhydrase, beta	NA	2288.57	2682.3	3043.96	3113.65	2999.5	2815.16	2184.57	1754.62	2011.64	2903.52	4390.16	3657.72
CHR1_JGVV127_19_T01	VIT_01s0127g00710	Vitvi01g00733	Mov34 STAM-binding protein	NA	1431.35	1706.34	1701.79	2301.27	2665.09	2071.73	995.996	1027.36	1259.26	2412.53	4073.43	3359.1
CHR1_JGVV127_20_T01	VIT_01s0127g00700	Vitvi01g00732	Unknown protein	NA	522.397	549.182	421.93	366.109	442.146	762.392	376.485	150	365.382	492.803	327.812	482.024
CHR1_JGVV127_21_T01	VIT_01s0127g00690	Vitvi01g00730	MAP4K alpha1	NA	396.217	508.475	519.537	279.647	291.824	294.201	452.034	394.957	435.536	233.168	358.418	273.463
CHR1_JGVV127_22_T01	VIT_01s0127g00680	Vitvi01g00729	SRO2 (similar to rcd one 2)	NA	14593.4	14433.9	15084.1	17469.4	16679.5	19304.6	14368.3	15743.6	15515.3	18327	18597.6	20723.7
CHR1_JGVV127_23_T01	VIT_01s0127g00670	Vitvi01g00728	Proline extensin-like receptor kinase 1 (PERK1)	NA	747.13	635.287	417.726	886.299	735.731	813.802	426.399	647.38	579.146	786.436	980.154	628.814
CHR1_JGVV127_24_T01	VIT_01s0127g00660	Vitvi01g02065	Pentatricopeptide (PPR) repeat-containing protein	NA	1449.38	1436.7	1201.04	1969.9	1788.26	2158.64	763.471	400.474	431.39	2117.43	1797.66	1786.07		*	2.56192
CHR1_JGVV127_25_T01	VIT_01s0127g00650	Vitvi01g00727	Basic helix-loop-helix (bHLH) family	NA	775.361	707.665	761.469	591.921	603.922	621.531	1734.92	3200.1	2862.9	746.399	812.004	636.471
CHR1_JGVV127_27_T01	VIT_01s0127g00600	Vitvi01g00722	DC1 domain-containing protein	NA	7058.57	6738.97	6671.44	4960.34	5476.62	6365.47	6045.06	3608.55	5244.19	6298.17	8177.85	6129.25
CHR1_JGVV127_28_T01	VIT_01s0127g00590	Vitvi01g02061	Protein disulfide isomerase	NA	4840.75	4246.69	4920.82	4918.66	4751.65	4297.19	6790.71	5264.92	6296.51	5597.65	7964.73	7119.91
CHR1_JGVV127_29_T01	VIT_01s0127g00580	Vitvi01g02060	Subtilisin-like serine protease 2	NA	639.015	678.371	933.761	687.026	680.739	696.338	728.207	734.427	1059.8	710.678	630.287	575.67
CHR1_JGVV127_3_T01	VIT_01s0127g00890	Vitvi01g00753	Dual-specific kinase DSK1	NA	2046.76	1609.98	1570.21	1760.08	1766.75	2046.2	2043.65	2498.31	2691.99	2775.58	2386.54	2502.02
CHR1_JGVV127_30_T01	VIT_01s0127g00570	Vitvi01g02059	No hit	NA	545.368	373.388	592.064	797.518	709.767	649.751	150	150	150	749.489	684.104	669.742
CHR1_JGVV127_31_T01	VIT_01s0127g00560	Vitvi01g02058	Protein disulfide isomerase	NA	5595.64	6445.34	7228.95	5174.19	6063.61	4623.73	6104.62	5028.04	4551.21	2808.84	4142.4	4908.48
CHR1_JGVV127_33_T01	VIT_01s0127g00540	Vitvi01g02057	Protein disulfide isomerase	NA	4798.01	5340.76	7119.66	4358.6	5671.95	3308.77	4493.8	3358.82	3065.35	2080.15	2341.26	3186.22
CHR1_JGVV127_35_T01	VIT_01s0127g00520	Vitvi01g00719	Protein disulfide isomerase	NA	1861.44	1786.48	2603.84	1878.42	2017	1745.09	2897.04	2330.6	2227.81	1709.28	1751.84	1981.56
CHR1_JGVV127_36_T01	VIT_01s0127g00500	Vitvi01g00717	OBP32pep	NA	4241.51	4802.2	4378.61	3879.86	3582.06	3399.42	3000.89	3829.88	3369.49	2691.48	2848.55	3022.2
CHR1_JGVV127_37_T01	VIT_01s0127g00490	Vitvi01g00716	Pantothenate kinase 2	NA	1718.46	1681.2	1614.41	1618.19	1580.34	1797.18	905.663	1916.65	574.761	2260.98	2226.15	2082.57					*	-1.31507
CHR1_JGVV127_39_T01	VIT_01s0127g00470	Vitvi01g00714	Galactinol synthase	NA	2129.48	1253.94	2135.92	3962.9	4862.65	2229.4	1152.63	1932.71	477.768	11454.4	11214.2	8546.35
CHR1_JGVV127_4_T01	VIT_01s0127g00870	Vitvi01g00747	Polygalacturonase JP630	PGB1	1289.63	805.109	653.876	678.033	607.05	628.323	1642.65	1969.02	2095.98	446.557	399.307	288.207
CHR1_JGVV127_40_T01	VIT_01s0127g00460	Vitvi01g02056	Iron sulfur cluster assembly protein 1	NA	19078.3	16551.5	21054.7	22258.9	22457.5	20197	19076.3	21426	19003.5	27250.4	26073.9	26612.9
CHR1_JGVV127_41_T01	VIT_01s0127g00450	Vitvi01g02056	Iron sulfur cluster assembly protein 1	NA	9709.33	8633.63	11246	15537.3	12789.3	11706.1	5358.52	5677.81	5448.1	17147.4	17717.8	16298.5
CHR1_JGVV127_42_T01	VIT_01s0127g00440	Vitvi01g00713	ADP-ribosylation factor A1B	NA	37218.3	35045.3	39178.3	38053.2	34755.1	35807.2	40224.1	31731.4	32502	36136.5	39138.1	32036.7
CHR1_JGVV127_43_T01	VIT_01s0127g00430	Vitvi01g00712	phosphatidylinositol 3-kinase	NA	3477.1	2730.77	2504.37	3224.64	3695.16	3837.79	1563.74	890.57	1084.41	4311.29	4665.33	4867.57
CHR1_JGVV127_44_T01	VIT_01s0127g00420	Vitvi01g00711	Naphthoate synthase	NA	2288.26	2193.35	2357.48	2169.21	2245.27	2462.33	412.542	255.308	327.839	1391.83	2107.39	2110.39		*	6.8687
CHR1_JGVV127_45_T01	VIT_01s0127g00410	Vitvi01g02053	CRS2-associated factor 2	NA	3505.42	2727.47	3112.82	2837.5	2813.04	3458.44	776.681	920.222	1152.33	3787.37	3841.33	3487.92
CHR1_JGVV127_46_T01	VIT_01s0127g00400	Vitvi01g00710	Polygalacturonase GH28	NA	150.301	197.227	150	150	150	150	150	159.986	150	150	150	150
CHR1_JGVV127_47_T01	VIT_01s0127g00390	Vitvi01g00708	Pentatricopeptide (PPR) repeat	NA	193.647	238.638	343.605	276.891	259.414	229.216	641.966	591.376	1120.96	150	219.975	150
CHR1_JGVV127_48_T01	VIT_01s0127g00380	Vitvi01g00706	Pyrrolidone-carboxylate peptidase	NA	1785.82	1700.56	2961.54	1836.72	1811.4	1873.83	786.309	864.787	942.525	1770.51	1795.98	2074.12
CHR1_JGVV127_49_T01	VIT_01s0127g00370	Vitvi01g02052	Pentatricopeptide (PPR) repeat	NA	1862.23	1475.99	2244.22	2188.13	2075.15	1918.16	1187.47	735.22	976.843	2139.89	2258.47	2036.84
CHR1_JGVV127_5_T01	VIT_01s0127g00860	Vitvi01g00746	Aborted microspores AMS	bHLH005	150	150	150	150	150	150	521.621	535.018	807.001	150	194.05	150
CHR1_JGVV127_50_T01	VIT_01s0127g00360	Vitvi01g00705	S-ribonuclease binding protein SBP1	NA	1516.91	1271.46	1692.34	1550.99	1654.78	1762.27	454.964	434.167	265.202	1407.82	1312.65	1476.95
CHR1_JGVV127_51_T01	VIT_01s0127g00350	Vitvi01g00704	DNA-directed RNA Polymerase II subunit L	NA	2410.66	3114.62	3055.38	2172.99	2458.59	2079	2038.24	2051.85	2097.43	2594.1	2398.06	2356.33
CHR1_JGVV127_53_T01	VIT_01s0127g00330	Vitvi01g00703	Inner no outer	YABBY2	150	150	150	150	150	150	150	152.53	224.623	150	150	150
CHR1_JGVV127_54_T01	VIT_01s0127g00320	Vitvi01g02050	CRS2-associated factor 2	NA	3577.9	4421.75	4267.43	2333.03	2448.98	2395.65	1193.53	647.796	636.495	3201.65	3012.08	2961.27		*	4.95075
CHR1_JGVV127_55_T01	VIT_01s0127g00310	Vitvi01g02048	Unknown protein	NA	205.944	216.378	272.618	348.989	335.715	323.28	490.993	492.792	792.656	485.384	567.389	416.841
CHR1_JGVV127_56_T01	VIT_01s0127g00300	Vitvi01g02047	CRS2-associated factor 2, chloroplastic	NA	1130.89	446.965	884.786	877.52	880.961	945.096	301.074	272.718	198.636	1160.65	1096.36	1157.62					*	-1.263
CHR1_JGVV127_57_T01	VIT_01s0127g00290	Vitvi01g00701	Unknown protein	NA	2187.55	2316.56	3230.45	1574.29	1537.25	1651.68	798.837	509.062	442.106	1914.42	1953.54	2127.33
CHR1_JGVV127_58_T01	VIT_01s0127g00270	Vitvi01g00700	Signal recognition particle receptor beta subunit	NA	4532.64	4224.74	5516.91	4005.81	4224.62	3959.66	2782.84	1267.7	1348.57	3858.01	3825.82	3863.43
CHR1_JGVV127_59_T01	VIT_01s0127g00260	Vitvi01g00698	ATP-citrate synthase	NA	4912.39	4925.08	5198.58	3773.2	4726.16	4278.01	4089.42	4580.54	4115.46	4049.31	3697.26	4357.69
CHR1_JGVV127_6_T01	VIT_01s0127g00850	Vitvi01g00745	Polygalacturonase BURP	PGB2	385.389	688.116	297.189	297.293	284.567	249.247	464.611	270.693	287.318	244.826	166.784	150.502
CHR1_JGVV127_60_T01	VIT_01s0127g00250	Vitvi01g00697	Kelch repeat-containing F-box protein	NA	336.848	434.811	450.718	233.888	248.049	267.799	172.574	195.388	186.655	200.419	150	194.464
CHR1_JGVV127_61_T01	VIT_01s0127g00240	Vitvi01g02046	Retrotransposon protein, Unclassified	NA	1780.76	2340.26	955.819	757.306	827.223	870.917	1056.86	324.355	287.053	1049.56	907.373	946.542
CHR1_JGVV127_62_T01	VIT_01s0127g00230	Vitvi01g00696	NIK3 (NSP- interacting kinase 3)	NA	3503.43	3231.06	2514.56	2228.91	2516.89	2571.09	1298.86	776.29	1049.07	2202.55	2069.86	2341.2
CHR1_JGVV127_63_T01	VIT_01s0127g00220	Vitvi01g00695	PMR5 (powdery mildew resistant 5)	NA	1227.62	1180.37	1586.06	1823.31	1735.45	1330.67	810.509	777.663	814.91	931.828	878.843	933.26
CHR1_JGVV127_65_T01	VIT_01s0127g00200	Vitvi01g00693	UbiE/COQ5 methyltransferase	NA	462.037	473.708	598.075	393.881	466.066	448.035	177.572	150	150	306.1	251.278	307.197
CHR1_JGVV127_66_T01	VIT_01s0127g00190	Vitvi01g02045	Cysteine-rich receptor-like protein kinase 2	NA	298.189	284.04	294.404	229.388	319.794	434.519	547.854	381.355	461.238	489.167	396.292	401.773
CHR1_JGVV127_67_T01	VIT_01s0127g00180	Vitvi01g00691	UbiE/COQ5 methyltransferase	NA	686.574	667.645	1126.02	631.276	653.738	684.689	195.494	150	179.97	537.957	680.981	649.653
CHR1_JGVV127_68_T01	VIT_01s0127g00170	Vitvi01g00691	UbiE/COQ5 methyltransferase	NA	1294.88	1503.76	1859.6	1065.69	1000.13	990.173	768.538	288.515	335.354	848.555	994.066	961.407
CHR1_JGVV127_69_T01	VIT_01s0127g00160	Vitvi01g00689	Cysteine-rich receptor-like protein kinase 2	NA	1696.51	1905.33	2005.05	1737.65	1721.57	1810.86	636.038	426.976	366.722	1749.77	1996.99	1803.17		*	3.92163
CHR1_JGVV127_7_T01	VIT_01s0127g00840	Vitvi01g00744	DNA-binding protein	NA	8377.49	8940.77	9926.63	9407.39	9442.73	8581.59	8069.65	8910.91	8671.47	8432.05	8460.73	7637.64
CHR1_JGVV127_70_T01	VIT_01s0127g00150	Vitvi01g00688	Menaquinone biosynthesis methyltransferase ubiE	NA	698.302	750.182	1168.36	660.641	663.427	593.148	174.036	150	160.157	455.041	595.03	570.868
CHR1_JGVV127_71_T01	VIT_01s0127g00140	Vitvi01g00687	Cysteine-rich receptor-like protein kinase 2	NA	1351.22	1594.79	1501.79	1148.48	1374.88	1543.79	630.914	450.576	569.695	1300.04	1458.16	1405.25		*	2.69371
CHR1_JGVV127_72_T01	VIT_01s0127g00130	Vitvi01g00685	Cysteine-rich receptor-like protein kinase 3	NA	943.735	1609.9	1431.34	1001.46	1084.62	897.434	670.586	493.532	485.761	618.481	718.971	871.453
CHR1_JGVV127_78_T01	VIT_01s0127g00070	Vitvi01g00682	Nitrate transporter2.5	NA	1228.56	977.116	1107.97	2745.91	2831.55	3318.73	868.157	1609.47	1084.93	3625.46	3100.58	5836.04
CHR1_JGVV127_79_T01	VIT_01s0127g00060	Vitvi01g00681	Alpha-glucan water dikinase, chloroplast precursor	NA	15178.4	14229.5	13991.9	15401.5	15709.6	16547.8	11932.3	13215.4	13080.1	16426.3	15804.1	17584
CHR1_JGVV127_80_T01	VIT_01s0127g00050	Vitvi01g00680	SOUL heme-binding	NA	174.323	259.271	187.853	677.927	361.257	186.973	165.397	207.404	239.181	232.733	198.767	211.741
CHR1_JGVV127_83_T01	VIT_01s0127g00010	Vitvi01g00676	Carboxyl-terminal proteinase	NA	2365.7	2247.04	2132.69	2328	2129.88	2232.06	2375.72	2064.41	2047.99	1803.94	2047.26	2135.9
CHR1_JGVV137_1_T01	VIT_01s0137g00820	Vitvi01g00644	Phototropic-responsive NPH3	NA	220.341	317.616	254.968	201.474	228.093	234.098	197.145	490.476	160.415	166.125	216.946	253.898
CHR1_JGVV137_10_T01	VIT_01s0137g00730	Vitvi01g00637	Acetylcholinesterase	NA	759.774	989.774	885.304	590.648	655.84	560.854	463.544	1213.47	572.348	337.131	539.517	495.433
CHR1_JGVV137_11_T01	VIT_01s0137g00720	Vitvi01g00636	Lipase GDSL	NA	289.63	307.086	294.589	187.466	227.139	198.21	150	150	150	155.949	200.648	215.993		*	1.98068
CHR1_JGVV137_12_T01	VIT_01s0137g00710	Vitvi01g00635	Alpha-L-fucosidase 2 precursor	NA	150	200.854	150	153.143	150	150	150	150	150	150.307	150	150
CHR1_JGVV137_13_T01	VIT_01s0137g00700	Vitvi01g00634	Lipase GDSL	NA	250.174	290.739	279.213	264.455	173.937	224.573	250.606	284.939	327.312	305.735	291.392	291.2
CHR1_JGVV137_14_T01	VIT_01s0137g00690	Vitvi01g00633	Translation initiation factor eIF-4B	NA	9676.69	7590.28	10525.9	12129.1	12552	11219.8	7518.33	6779.39	5687.98	11953.9	12246.6	11579.7
CHR1_JGVV137_16_T01	VIT_01s0137g00670	Vitvi01g00632	Quinolinate synthase	NA	237.271	195.196	296.343	576.161	608.315	421.918	249.836	699.252	344.555	536.863	448.842	544.873
CHR1_JGVV137_17_T01	VIT_01s0137g00660	Vitvi01g02028	Coenzyme Q biosynthesis Coq4 protein	NA	1433.71	1444.46	1916.25	1340.85	1378.32	1297.22	214.016	163.478	150	1232.37	1298.43	1309.01
CHR1_JGVV137_18_T01	VIT_01s0137g00650	Vitvi01g00631	Unknown protein	NA	6745.78	8911.97	7301.29	3560.47	4233.62	4357.59	8224.02	5096.45	4708.16	3108.24	3671.65	3509.75
CHR1_JGVV137_19_T01	VIT_01s0137g00640	Vitvi01g00630	DEAH (Asp-Glu-Ala-His) box polypeptide 33	NA	2333.16	2277.18	2465.35	2675.3	2682.44	2576.86	1704.21	1086.55	1261.08	2470.55	2743.71	2618.07
CHR1_JGVV137_2_T01	VIT_01s0137g00810	Vitvi01g00642	Acetylglucosaminyltransferase	NA	1074.49	2152.85	1610.05	1001.31	865.906	774.931	736.735	342.099	632.511	597.815	712.868	788.87
CHR1_JGVV137_20_T01	VIT_01s0137g00630	Vitvi01g00629	Alpha-galactosidase/ hydrolase, hydrolyzing O-glycosyl compounds	NA	5190.92	4792.21	4762.18	4362.47	4500.08	4515.84	3467.45	1146.17	1343.34	2426.35	2970.61	2721.03					*	1.64799
CHR1_JGVV137_21_T01	VIT_01s0137g00620	Vitvi01g00628	Auxin-independent growth promoter	NA	8845.32	8989.54	9516	9069.71	10088.3	10043.6	8754.56	8048.06	8125.67	9736.47	11303.2	11395.6
CHR1_JGVV137_22_T01	VIT_01s0137g00610	Vitvi01g00627	Sphere organelles protein	NA	3283.52	3020	3265.77	2770.53	3192.05	2967.57	1986.81	1300.25	1867.73	3023.67	3180.52	3337.16
CHR1_JGVV137_23_T01	VIT_01s0137g00600	Vitvi01g00626	MAP kinase phosphatase (MKP1)	NA	2888.92	2847.98	3952.37	3588.6	3486.26	2907.53	1480.25	534.569	654.088	3435.28	3927.17	3986.43
CHR1_JGVV137_24_T01	VIT_01s0137g00590	Vitvi01g00625	Pentatricopeptide (PPR) repeat-containing protein	NA	347.657	242.803	404.546	440.642	403.127	628.556	150	202.766	150	418.375	378	317.066
CHR1_JGVV137_25_T01	VIT_01s0137g00580	Vitvi01g00623	Serine/threonine-protein kinase AFC2	NA	8892.96	9192.65	9322.09	7582.86	8385.51	8105.83	8711.26	6456.17	7868.55	6543.29	6438.15	7676.56
CHR1_JGVV137_27_T01	VIT_01s0137g00560	Vitvi01g00621	CYP71B34	NA	8128.55	6524	6885.15	14805.3	14598.1	10962.1	5492.05	7431.24	4252.13	15770.4	16772.9	15407.5
CHR1_JGVV137_28_T01	VIT_01s0137g00550	Vitvi01g00620	CYP71B34	NA	2939.99	2198.9	2292.68	5170.18	5380.54	4392.75	1602.42	2031.13	1338.6	5736.3	6043.72	4983.06
CHR1_JGVV137_29_T01	VIT_01s0137g00540	Vitvi01g02026	CYP71E1	NA	1393.69	923.395	2042.12	1296.66	1676.58	1766.27	1129.07	1230.78	832.304	1732.7	2023.99	1799.61
CHR1_JGVV137_30_T01	VIT_01s0137g00530	Vitvi01g02025	Unknown	NA	2979.37	3133.33	3504.32	1710.29	2035.08	2538.59	7534.56	9855.23	8242.65	1613.79	2308.52	1873.06
CHR1_JGVV137_31_T01	VIT_01s0137g00520	Vitvi01g00619	CYP71B35	NA	3094.36	2284.58	2193.47	5985.45	5142.14	4404.95	1476.32	1524.39	853.283	6229.42	6035.08	4864.37
CHR1_JGVV137_32_T01	VIT_01s0137g00510	Vitvi01g00617	CYP71B10	NA	727.81	550.536	783.182	618.356	836.841	748.959	604.101	985.363	741.069	852.819	944.876	705.478
CHR1_JGVV137_33_T01	VIT_01s0137g00500	Vitvi01g00616	No hit	NA	6514.12	6436.26	5998.27	6497.46	6065.53	5964.46	5222.18	2103.64	2979.96	6695.08	5965.34	6063.4
CHR1_JGVV137_34_T01	VIT_01s0137g00490	NA	NA	NA	150	150	150	150	150	150	456.938	837.303	789.647	150	150	150
CHR1_JGVV137_36_T01	VIT_01s0137g00470	Vitvi01g00615	SEC14 cytosolic factor	NA	596.041	1087.63	1521.54	478.87	598.269	556.857	1260.72	904.745	1344.5	487.152	533.348	544.024
CHR1_JGVV137_37_T01	VIT_01s0137g00460	Vitvi01g00614	RGLG2 (ring Domain LIGASE2)	NA	1035.85	1292.03	1004.96	827.419	689.262	999.785	2226.82	2453.03	2575.66	735.222	877.299	983.059		*	-2.17698
CHR1_JGVV137_38_T01	VIT_01s0137g00450	Vitvi01g00613	Cellulase	NA	3581.39	3616.76	4277.44	2693.86	2768.6	3068.67	2067.28	1348.72	1797.21	2667.92	3060.81	2920.34		*	2.20125
CHR1_JGVV137_39_T01	VIT_01s0137g00440	Vitvi01g00613	Cellulase	NA	1544.1	635.59	750.121	1445.75	1206.38	1591.81	642.447	937.516	904.661	1505.41	1453.52	1421.71
CHR1_JGVV137_4_T01	VIT_01s0137g00790	Vitvi01g02031	unknown	NA	626.528	752.639	1243.03	773.07	647.649	527.486	801.911	1119.62	722.926	1082.71	671.377	791.862
CHR1_JGVV137_40_T01	VIT_01s0137g00430	Vitvi01g02024	Cellulase	NA	3732.44	2271.12	2364.68	2888.92	3037.9	3438.05	2594.02	1693.01	2336.98	4322.86	3473.48	2939.96
CHR1_JGVV137_41_T01	VIT_01s0137g00420	Vitvi01g02023	Proteasome 20S beta subunit B (PBB2) (PRCFC)	NA	8604.03	7774.59	8659.3	8876.2	8483.34	8402.84	5901.81	4663.36	6246.51	8814.18	9270.79	8700.76
CHR1_JGVV137_42_T01	VIT_01s0137g00410	Vitvi01g00612	CYP86A2	NA	219.948	321.631	248.667	156.721	191.553	150	150	150	191.99	150	150	150
CHR1_JGVV137_43_T01	VIT_01s0137g00400	Vitvi01g00611	Unknown protein	NA	270.74	239.424	243.482	382.256	453.199	151.215	205.699	439.981	298.134	169.608	179.14	211.709
CHR1_JGVV137_44_T01	VIT_01s0137g00390	Vitvi01g00610	Unknown protein	NA	485.335	483.098	389.576	353.631	357.78	402.019	910.188	1062.28	1410.69	361.117	291.793	200.7
CHR1_JGVV137_45_T01	VIT_01s0137g00380	Vitvi01g00609	Unknown protein	NA	304.027	346.839	384.98	498.215	485.575	617.541	301.153	329.731	348.265	642.337	527.15	755.274
CHR1_JGVV137_46_T01	VIT_01s0137g00370	Vitvi01g02022	No hit	NA	1433.64	1515.6	1923.31	1481.02	1321.11	1308.15	458.848	319.806	247.898	1257.07	1136.44	1066.64
CHR1_JGVV137_47_T01	VIT_01s0137g00360	Vitvi01g00608	Transducin family protein / WD-40 repeat	NA	2884.05	2737.84	3493.76	3100.41	3198.99	2997.17	1735.68	2355.79	2748.95	2811.43	1894.89	1957.13
CHR1_JGVV137_48_T01	VIT_01s0137g00350	Vitvi01g00605	P-glycoprotein 18	NA	344.051	376.894	238.093	408.612	341.211	279.543	338.803	468.536	476.267	293.647	283.594	235.514
CHR1_JGVV137_49_T01	VIT_01s0137g00340	Vitvi01g00604	Unknown protein	NA	3157.19	2900.39	4380.52	3010.97	2863.81	2546.71	1464.67	1491.97	1450.93	2877.68	2628.09	2782.3
CHR1_JGVV137_5_T01	VIT_01s0137g00780	Vitvi01g02030	Unknown protein	NA	535.241	513.824	562.874	441.496	503.488	638.056	792.083	318.056	514.017	324.811	246.23	309.769
CHR1_JGVV137_50_T01	VIT_01s0137g00330	Vitvi01g00603	Cysteine proteinase	NA	862.012	624.007	855.559	526.257	540.614	612.689	456.671	853.367	616.285	1235.48	2895.94	861.411
CHR1_JGVV137_51_T01	VIT_01s0137g00320	Vitvi01g00602	TEL1 (Terminal EAR1-like 1)	NA	254.785	334.689	234.045	257.556	250.81	265.035	316.832	406.353	271.929	268.416	198.999	222.296
CHR1_JGVV137_52_T01	VIT_01s0137g00310	Vitvi01g00600	1-aminocyclopropane-1-carboxylate deaminase	NA	1168.79	1232.7	1089.77	1234.56	1080.35	1114.66	896.021	808.146	569.517	1032.98	1270.92	1228.18
CHR1_JGVV137_53_T01	VIT_01s0137g00300	Vitvi01g00599	SDA1	NA	6483.49	5639.04	4274.58	6971.19	6664.85	6646.45	5565.36	5632.12	4720.98	6784.07	6319.35	5945.5
CHR1_JGVV137_54_T01	VIT_01s0137g00290	Vitvi01g00598	Oxysterol binding protein	NA	3036.39	2532.04	2575.09	2373.52	2377.32	2437.63	1756.74	820.737	1350.53	1509.48	1575.95	1574.2					*	1.54271
CHR1_JGVV137_55_T01	VIT_01s0137g00280	Vitvi01g00596	Actin related protein 3	NA	7223.32	6550.11	5795.82	8460.98	8477.22	9236.5	5524.96	4479.32	3859.64	8387.67	9144.27	8003.35
CHR1_JGVV137_56_T01	VIT_01s0137g00270	Vitvi01g00595	No hit	NA	15639.4	12418	13306.1	20058.6	21777.8	18992.1	14207.7	13083.1	13664.2	21790.8	18450.2	18533.1
CHR1_JGVV137_57_T01	VIT_01s0137g00260	NA	NA	NA	787.43	782.45	1010.56	1059.8	1055.37	1033.03	638.298	784.589	628.942	1840.15	1603.56	1452.17
CHR1_JGVV137_58_T01	VIT_01s0137g00250	Vitvi01g00594	T-complex protein 1 epsilon subunit	NA	9583.05	9662.25	9251.71	7827.29	8692.89	9891.61	11150.1	10027.1	10311.6	8574.53	9284.2	10054.6
CHR1_JGVV137_59_T01	VIT_01s0137g00240	Vitvi01g00593	Pectate lyase	NA	8347.48	8586.18	9843.4	3470.56	2875.49	2609.78	3216.23	2197.69	3689.68	455.311	511.197	626.244		*	2.94137
CHR1_JGVV137_6_T01	VIT_01s0137g00770	Vitvi01g00641	Unknown protein	NA	821.417	649.546	981.575	1194.38	1137.08	1417.64	509.088	921.202	527.405	1147.63	1130.21	1290.64
CHR1_JGVV137_60_T01	VIT_01s0137g00230	Vitvi01g00591	Regulator of chromosome condensation (RCC1)	NA	10114.2	8740.58	8503.61	7001.48	6666.4	8405.27	8345.21	6447.38	5230.11	8151.72	8124.77	7581.07
CHR1_JGVV137_61_T01	VIT_01s0137g00220	Vitvi01g00590	ALB4 (ALBINA 4)	NA	3569.34	3657.85	3572.74	3026.4	3075.83	3275.19	1340.96	586.337	865.345	3536.38	3270.13	3276.41		*	3.86728
CHR1_JGVV137_62_T01	VIT_01s0137g00210	Vitvi01g00589	Photosystem II core complex proteins psbY, chloroplast precursor	NA	7253.47	9110.28	9332.16	3364.13	2827.96	3872.5	2825.25	1352.53	2063.47	1825.35	3780.76	3203.53		*	4.11711
CHR1_JGVV137_63_T01	VIT_01s0137g00200	Vitvi01g00588	Unknown protein	NA	556.866	622.159	585.854	565.664	568.021	434.699	237.237	342.839	248.278	539.239	521.444	437.604		*	2.13059
CHR1_JGVV137_64_T01	VIT_01s0137g00190	Vitvi01g02021	CIP4 (COP1-interacting protein 4)	NA	661.989	563.759	737.714	1076.35	964.375	931.026	191.945	150	150	1004	968.779	935.636
CHR1_JGVV137_65_T01	VIT_01s0137g00180	Vitvi01g00587	B-keto acyl reductase	NA	9319.41	9129.53	11306.3	10861.5	10114.2	10341	8701.74	6348.47	6764.09	9152.94	9141.84	9224.29
CHR1_JGVV137_66_T01	VIT_01s0137g00170	Vitvi01g02020	B-keto acyl reductase	NA	399.411	519.512	644.176	365.198	295.87	420.915	417.375	514.898	504.534	325.134	426.48	332.507
CHR1_JGVV137_7_T01	VIT_01s0137g00760	Vitvi01g00640	ATP-binding region	NA	2197.94	1898.01	2358.02	2637.77	2887.23	2686.7	982.059	852.875	1335.89	2811.72	3258.27	2966.79
CHR1_JGVV137_70_T01	VIT_01s0137g00130	Vitvi01g00585	B-keto acyl reductase	NA	150	150	150	150	150	150	224.849	448.744	407.033	150	150	150
CHR1_JGVV137_71_T01	VIT_01s0137g00120	Vitvi01g00584	Ribosomal protein S6 (RPS6B) 40S	NA	5423.85	5066.24	5635.19	4730.36	5239.8	5272.2	8202.82	8584.84	8545.47	6327.52	4720.52	5788.01		*	-1.57102
CHR1_JGVV137_72_T01	VIT_01s0137g00110	Vitvi01g02018	No hit	NA	2210.69	2319.65	2382.82	2467.79	2126.4	2286.46	3201.8	3212.81	4139.6	2707.21	2231.58	2204.84
CHR1_JGVV137_73_T01	VIT_01s0137g00100	Vitvi01g00583	Phosphoric monoester hydrolase	NA	1441.03	675.721	587.797	1660.41	1598.64	1915.37	1796.4	1942.1	1746.51	2570.97	2169.47	2394.85
CHR1_JGVV137_74_T01	VIT_01s0137g00090	Vitvi01g00581	Aldehyde dehydrogenase (NAD+)	NA	1871.1	1188.37	1376.41	1933.61	1976.68	2227.61	3903.96	5588.4	5152.07	2822.87	2348.24	2415.78
CHR1_JGVV137_75_T01	VIT_01s0137g00080	Vitvi01g00581	Aldehyde dehydrogenase (NAD+)	NA	2654.11	2352.43	2610.88	2593.54	2890.37	3011.76	5304.16	5132.13	5037.59	4260.78	3570.15	3986.13		*	-2.03138
CHR1_JGVV137_76_T01	VIT_01s0137g00070	Vitvi01g00580	B-keto acyl reductase	NA	507.845	458.211	542.705	594.913	666.568	350.067	262.66	249.288	245.821	539.367	642.095	424.231		*	1.99106
CHR1_JGVV137_77_T01	VIT_01s0137g00060	Vitvi01g00579	Unknown protein	NA	1640.42	1768.82	2069.89	1696.54	1928.99	1750.97	1245.62	929.848	1135.73	1569.24	1591.21	1668.56
CHR1_JGVV137_8_T01	VIT_01s0137g00750	Vitvi01g00639	Protein phosphatase 2C	NA	238.549	426.228	158.794	200.983	196.357	207.295	203.016	255.843	263.586	199.059	213.269	150
CHR1_JGVV137_80_T01	VIT_01s0137g00030	Vitvi01g00577	ATA1 (Arabidopsis TAPETUM 1)	NA	442.156	282.283	663.857	278.72	221.258	671.16	150	184.074	150	332.826	328.669	363.652
CHR1_JGVV137_81_T01	VIT_01s0137g00020	NA	NA	NA	4017.45	4194.47	4488.4	3609.9	3227.15	3160.71	7415.45	7206.97	7747.96	4038.75	3405.05	3186.78		*	-1.7614
CHR1_JGVV137_82_T01	VIT_01s0137g00010	Vitvi01g00576	NADH dehydrogenase (ubiquinone) 1 beta subcomplex 7	NA	4851.51	4968.13	5954.91	4249.76	4196.57	3227.27	2205.74	1203.89	1464.72	3881.86	3795.77	3903.85		*	3.23624
CHR1_JGVV137_9_T01	VIT_01s0137g00740	Vitvi01g00638	Unknown protein	NA	2405.19	1867.26	1407.54	3773.73	4173.48	2322.04	1197.35	1184.51	1537.77	2153.22	2153.99	2484.21
CHR1_JGVV146_1_T01	VIT_01s0146g00010	Vitvi01g01693	Calreticulin	NA	2456.29	2306.83	2323.74	2205.81	2234.58	2701.78	4940.07	5402.4	4731.09	3028.89	2473.79	2687.6		*	-2.12697
CHR1_JGVV146_10_T01	VIT_01s0146g00110	Vitvi01g01705	Peptidyl-prolyl cis-trans isomerase B (cyclophilin B)	NA	3071.06	3327.65	3047.05	2524.41	2656.13	2589.69	555.666	179.488	187.861	1715.29	1914.98	1910.74		*	10.2336		*	1.40231
CHR1_JGVV146_11_T01	VIT_01s0146g00120	Vitvi01g01706	Amidohydrolase	NA	1399.73	1594.85	1945.25	1317.74	1373.32	1241.6	557.556	519.542	729.947	1104.81	1251.14	1248.09
CHR1_JGVV146_12_T01	VIT_01s0146g00130	Vitvi01g01707	GYF domain-containing protein	NA	5584.28	5328.62	5963.68	6224.15	5327.47	5998.55	3130.87	1860.02	2365.05	6367.77	6503.88	5661.26
CHR1_JGVV146_13_T01	VIT_01s0146g00140	Vitvi01g01707	GYF domain-containing protein	NA	1214.98	253.365	309.788	1604.22	759.949	1506.12	886.499	1393.73	1554	2670.89	705.062	521.523
CHR1_JGVV146_14_T01	VIT_01s0146g00150	Vitvi01g01708	BCL-2-associated athanogene 5	NA	10721.5	3688.54	20405.5	922.027	650.465	15805.6	2606.42	926.149	1382.79	454.405	637.203	490.198
CHR1_JGVV146_15_T01	VIT_01s0146g00160	Vitvi01g01709	Exocyst subunit EXO70 family protein C1	NA	216.164	248.601	211.96	219.921	190.01	244.84	150	298.652	177.41	183.276	150	150
CHR1_JGVV146_16_T01	VIT_01s0146g00170	Vitvi01g01710	N-ethylammeline chlorohydrolase BH0746	NA	3600.18	4309.4	4080.92	3778.54	3504.47	3746.18	2493.28	895.967	1623.35	4298.81	4391.85	4337.01
CHR1_JGVV146_17_T01	VIT_01s0146g00180	Vitvi01g01711	Auxin responsive SAUR protein	NA	240.056	335.822	273.33	249.462	204.284	176.752	324.896	547.039	592.753	194.019	217.169	201.185
CHR1_JGVV146_19_T01	VIT_01s0146g00210	Vitvi01g02286	Auxin responsive SAUR protein	NA	150	152.348	150	150	150	150	150	150	156.942	150	150	150
CHR1_JGVV146_2_T01	VIT_01s0146g00020	Vitvi01g02283	Unknown protein	NA	4926.28	3502.22	5351.44	5909.65	6087.3	5765.72	2829.73	2141.92	2401.09	3754.78	4452.34	5022.69
CHR1_JGVV146_20_T01	VIT_01s0146g00220	Vitvi01g02287	Glutaredoxin-like	NA	636.87	1089.98	468.284	413.236	383.503	423.818	2064.55	3964.58	2844.55	398.861	507.405	388.062
CHR1_JGVV146_21_T01	VIT_01s0146g00240	Vitvi01g01716	LOI1 (lovastatin insensitive 1)	NA	778.242	712.9	665.457	778.824	829.329	737.098	438.815	548.261	381.359	678.944	708.101	712.179
CHR1_JGVV146_22_T01	VIT_01s0146g00250	Vitvi01g01718	PBS1 (avrPphB susceptible 1)	NA	10024.4	8628.45	9997.27	11234.3	11176.5	13132.5	6810.31	5152.69	5337.89	11617	10386.2	10086.9
CHR1_JGVV146_23_T01	VIT_01s0146g00260	Vitvi01g01719	Nodulin MtN3	SWEET15	17775.2	15647.7	15512.6	19487.6	19910.7	17059.8	15289.6	19402.9	15409.1	20601.1	16647.5	16034.2
CHR1_JGVV146_24_T01	VIT_01s0146g00270	Vitvi01g01720	Delta3,5-delta2,4-dienoyl-CoA isomerase	NA	6734.76	5658.4	7867.77	7688.2	8087.81	7241.33	2125.53	1889.13	1331.43	8041.03	8425.43	8772.51
CHR1_JGVV146_25_T01	VIT_01s0146g00280	Vitvi01g01722	NAC domain-containing protein 83	NAC01	22329.6	22681.4	19261.8	23912.1	23582.2	22699.9	17772.8	18156.5	16986.1	25106.7	20315	21913.3
CHR1_JGVV146_26_T01	VIT_01s0146g00290	Vitvi01g02289	Unknown protein	NA	1850.86	1495.79	2518.99	2138.52	2071.42	1577.77	1142.25	853.544	1004.24	2391.76	1847.18	2006.66
CHR1_JGVV146_27_T01	VIT_01s0146g00300	Vitvi01g01723	Proteasome 20S beta subunit F1 (PBF1)	NA	1765.8	1749.11	2297.69	1823.5	1730.06	1742.49	895.912	435.204	577.963	2410.05	2208.9	2159.39
CHR1_JGVV146_28_T01	VIT_01s0146g00310	Vitvi01g01724	Pyruvate dehydrogenase E1 component subunit beta	NA	19948.2	19547.4	16735.5	19168.8	19742.1	20166	18034.3	15925.3	17146	19678	19116.3	19631.2
CHR1_JGVV146_29_T01	VIT_01s0146g00330	Vitvi01g01726	Hydroxyproline-rich glycoprotein family protein	NA	2516.89	1938.78	1311.35	4207.49	3636.31	3459.22	1228.9	1057.16	1025.47	4130.7	4476.74	4302.19
CHR1_JGVV146_3_T01	VIT_01s0146g00030	Vitvi01g01695	ATFP3 (Arabidopsis thaliana farnesylated protein 3	NA	150	150	150	150	150	150	1117.01	1805.67	2100.76	150	225.056	150
CHR1_JGVV146_30_T01	VIT_01s0146g00340	Vitvi01g01727	Leucine-rich repeat protein kinase	NA	195.802	150	163.082	150	150	150	150	150	150	150	150	150
CHR1_JGVV146_31_T01	VIT_01s0146g00350	Vitvi01g01728	Somatic embryogenesis protein kinase	NA	150	150	150	150	150	150	182.591	230.214	178.212	150	150	740.108
CHR1_JGVV146_32_T01	VIT_01s0146g00360	Vitvi01g01729	Constans-like 14	NA	547.6	465.448	721.777	406.254	412.298	446.657	191.815	226.064	174.237	394.209	275.168	279.147
CHR1_JGVV146_33_T01	VIT_01s0146g00370	Vitvi01g01730	Armadillo/beta-catenin repeat	NA	1721.05	1560.04	1610.83	1941.57	1835.03	1550.64	1445.02	1855.77	1683.33	1918.48	1739.42	1734.95
CHR1_JGVV146_34_T01	VIT_01s0146g00380	Vitvi01g01731	LITAF-domain-containing protein	NA	8864.72	9863.13	10665.1	7132.87	6785.03	6243.72	7781.22	5514.67	6373.09	6897.73	7126.26	7011.58
CHR1_JGVV146_35_T01	VIT_01s0146g00390	Vitvi01g01732	F-type H+-transporting ATPase subunit 8	NA	9962.94	12265.2	5805.68	8149.91	8460.72	10781	7451.86	4835.08	3438.92	15931.8	10760.2	7957.24
CHR1_JGVV146_36_T01	VIT_01s0146g00400	Vitvi01g01733	Humj1	NA	241.719	365.143	229.202	268.174	250.795	203.985	610.854	1113.7	1079.04	293.811	287.854	282.376
CHR1_JGVV146_37_T01	VIT_01s0146g00410	Vitvi01g01734	GEM-like protein 5	NA	7216.02	7780.45	7410.23	9606.36	9132.39	8778.65	9171.71	7465.72	8702.55	8311.42	12255.1	12367.7
CHR1_JGVV146_38_T01	VIT_01s0146g00420	Vitvi01g01735	No hit	NA	455.087	612.367	624.518	353.403	343.213	392.466	1749.86	3404.26	3290.86	223.037	414.402	356.855
CHR1_JGVV146_39_T01	VIT_01s0146g00440	Vitvi01g01737	Unknown protein	NA	740.005	498.173	552.807	770.666	864.539	1644.53	271.937	158.364	179.102	921.303	614.412	682.679
CHR1_JGVV146_4_T01	VIT_01s0146g00050	Vitvi01g01698	unknown	NA	5707.91	6750.76	3596.33	5435.13	4903.32	5648.53	4053.82	1669.8	2035.49	6333.86	5219.44	5235.5
CHR1_JGVV146_40_T01	VIT_01s0146g00450	Vitvi01g01738	Transport inhibitor response 1 protein	NA	4118.25	3356.22	3432.84	3847.35	3918.54	4314.23	1675.44	1030.62	1215.33	3803.8	4116.09	4055.44		*	2.78149
CHR1_JGVV146_41_T01	VIT_01s0146g00460	Vitvi01g02291	No hit	NA	1975.05	1608.19	2371.59	1990.16	1915.4	2061.77	2245.94	2686.82	2787.42	1487.19	1293.76	1277.03					*	1.47052
CHR1_JGVV146_43_T01	VIT_01s0146g00490	Vitvi01g01740	EMB2261 (embryo defective 2261)	NA	300.539	222.288	229.174	377.537	382.751	349.408	300.806	812.797	418.178	400.792	479.628	422.369
CHR1_JGVV146_44_T01	VIT_01s0146g00510	Vitvi01g02295	Zinc finger (C3HC4-type ring finger)	NA	150	150	150	150	150	150	150	150	150	150	150	150
CHR1_JGVV146_45_T01	VIT_01s0146g00520	Vitvi01g01742	Sterile alpha motif (SAM) domain-containing	NA	1851.74	1500.41	2668.47	1305.54	1461.53	1768.99	298.637	216.27	215.182	1215.18	1170.25	1169.91
CHR1_JGVV146_46_T01	VIT_01s0146g00530	Vitvi01g01743	No hit	NA	248.529	150	250.94	318.197	231.283	291.364	926.881	1525.45	1580.53	236.849	241.71	169.238
CHR1_JGVV146_5_T01	VIT_01s0146g00060	Vitvi01g01700	Glucose-6-phosphate 1-dehydrogenase 2, chloroplast precursor	NA	2180.87	2260.87	1720.01	4985.16	4770.17	4725.74	2788.29	2674.67	1991.97	4170.1	4146.96	3995.39					*	1.17613
CHR1_JGVV146_6_T01	VIT_01s0146g00070	Vitvi01g01701	11-beta-hydroxysteroid dehydrogenase	NA	5351.52	5483.54	5902.82	4077.4	3268.79	3680.5	5623.4	5781.47	7669.55	2882.04	2477.89	2682.15
CHR1_JGVV146_8_T01	VIT_01s0146g00090	Vitvi01g01703	11-beta-hydroxysteroid dehydrogenase	NA	1110.92	1224.94	1610.5	906.782	906.732	842.048	1081.73	536.702	704.223	623.282	511.681	604.702					*	1.52648
CHR1_JGVV146_9_T01	VIT_01s0146g00100	Vitvi01g01704	ACT domain containing protein (ACR4)	NA	2901.01	2911.63	3387.19	4906.11	5550.51	4065.34	1971.46	1168.46	985.964	6673.13	6170.86	7824.29
CHR1_JGVV150_10_T01	VIT_01s0150g00100	Vitvi01g01769	Ubiquitin thioesterase protein OTUB1	NA	5800.41	6199.76	7800.34	4926.74	5478.82	4872.32	3824.23	2602.11	3476.4	5216.09	6239.28	6532.97
CHR1_JGVV150_11_T01	VIT_01s0150g00110	Vitvi01g01770	Unknown protein	NA	6305.66	6214.72	6071.97	6190.51	5751.04	6054.3	4001.9	2930.86	3340.63	5664.39	5129.71	5367.59
CHR1_JGVV150_12_T01	VIT_01s0150g00120	Vitvi01g01826	Ethylene-responsive transcription factor ERF114	NA	450.613	690.435	559.501	762.592	886.558	528.774	340.932	367.652	237.051	895.667	966.4	1406.24
CHR1_JGVV150_13_T01	VIT_01s0150g00130	Vitvi01g01772	Unknown protein	NA	3141.77	2822.23	3903.08	2973	2949.09	2604.08	1722.9	1188.39	1127.23	2806.36	3157.17	3559.82
CHR1_JGVV150_14_T01	VIT_01s0150g00140	Vitvi01g01773	ORTH2/VIM1 (variant in methylation 1)	NA	1209.32	1111.04	1413.61	2036.93	2239.13	1454.28	1289.75	1691.81	1402.35	1547.14	1620.98	2304.95
CHR1_JGVV150_15_T01	VIT_01s0150g00150	Vitvi01g01774	Glycyl tRNA synthetase	NA	4172.35	4273.46	3793.21	2547.66	2570.18	2915.43	2626.84	1956.99	1824.09	1982.89	2013.28	1680.86		*	1.90999
CHR1_JGVV150_16_T01	VIT_01s0150g00160	Vitvi01g01776	Ubiquinol-cytochrome C reductase iron-sulfur subunit, mitochondrial	NA	9290.47	7744.29	9029.45	11154.9	11814.9	10773.4	6850.57	6957.76	6219.89	10264.1	9397.73	10671.2
CHR1_JGVV150_17_T01	VIT_01s0150g00170	Vitvi01g01777	SEC14 cytosolic factor	NA	4061.18	3386.19	5406.93	3471.61	3567.82	3674.52	2263	1721.34	2391.4	2684.03	2817.33	2509.18					*	1.33748
CHR1_JGVV150_18_T01	VIT_01s0150g00180	Vitvi01g01778	Exostosin	NA	1533.28	1162.77	1070.18	1429.11	1221.02	2201.41	696.217	400.823	625.777	1166.23	950.547	899.293
CHR1_JGVV150_19_T01	VIT_01s0150g00190	Vitvi01g01779	Transaldolase	NA	17322.9	16258.6	15706	19695.2	16997.4	18525.1	16206.8	15655.7	16477.3	19881.8	19871.1	20843.8
CHR1_JGVV150_2_T01	VIT_01s0150g00020	Vitvi01g01761	Receptor protein kinase	NA	1004.03	1546.12	1152.62	2082.08	2062.86	1597.52	802.856	455.937	469.715	1427.85	1550.87	1804.28
CHR1_JGVV150_20_T01	VIT_01s0150g00200	Vitvi01g01780	Peptidyl-prolyl cis-trans isomerase, FKBP-type	NA	2345.54	2317.14	2654.38	3305.83	3024.25	2636	1826.66	1732.76	2124.37	2488.03	2796.57	2991.7
CHR1_JGVV150_21_T01	VIT_01s0150g00210	Vitvi01g01782	CYP51A	NA	5283.14	4137.12	4790.06	5210.34	4817.13	6726.04	3070.46	1910.59	1876.46	3009.89	2259.96	2711.69
CHR1_JGVV150_22_T01	VIT_01s0150g00220	Vitvi01g01783	Unknown protein	NA	9955.32	10912.9	10918.7	10096.7	9729.1	9229.24	8436.43	7048.86	7478.25	10081	9844.13	9914.02
CHR1_JGVV150_23_T01	VIT_01s0150g00230	Vitvi01g01784	Pectinesterase family	NA	154.641	150	150	150	150	150	581.17	681.184	789.941	161.409	150	162.026
CHR1_JGVV150_25_T01	VIT_01s0150g00250	Vitvi01g02299	No hit	NA	12076.6	13803.1	12183.4	8152.24	7975.49	7104.39	8775.12	5142.8	7302.23	3350.75	4130.97	4523.74					*	1.93513
CHR1_JGVV150_26_T01	VIT_01s0150g00260	Vitvi01g01785	Peptide transporter PTR2-B	NA	5081.91	5398.86	4685.11	3017.76	2932.76	3731.62	2649.51	1390.14	1253.34	3971.69	4030.99	3663.03
CHR1_JGVV150_27_T01	VIT_01s0150g00270	Vitvi01g01788	Unknown protein	NA	12374	12989.1	15210.4	10943.5	11643.9	9990.84	9054.02	7267.81	7346.27	6263.04	8563.19	7746.72
CHR1_JGVV150_28_T01	VIT_01s0150g00280	Vitvi01g01789	Unknown protein	NA	11000.1	11621.7	13168	6382.65	6708.27	5582.39	7590.15	3606.62	4812.88	2951.22	3815.55	3390.54					*	1.83841
CHR1_JGVV150_29_T01	VIT_01s0150g00290	Vitvi01g01790	NEF1 (no exine formation 1)	NA	8028.6	7636.69	5526.28	8971.1	7832.05	8630.39	6027.66	3715.85	4484.84	8672.9	6513.02	6061.56
CHR1_JGVV150_3_T01	VIT_01s0150g00030	Vitvi01g01762	ARF GTPase activator SCARFACE	NA	3714.22	3802	3865.01	5035.26	4748.8	4550.75	2687.43	2075.88	1847.63	6276.21	6070.98	5698.48
CHR1_JGVV150_31_T01	VIT_01s0150g00310	Vitvi01g01792	Ribosomal protein S27 (ARS27A) 40S	NA	15190.6	17404.6	18331.7	15246.5	15103.7	13380.9	14473.5	16333.2	16591.8	14102	15613.6	15402.7
CHR1_JGVV150_32_T01	VIT_01s0150g00320	Vitvi01g01793	Nudix hydrolase 13	NA	5837.85	5494.72	7352.64	4745.27	4471.45	4111.13	5612.12	5039.83	5906.43	3788.33	4897.38	4424.01
CHR1_JGVV150_33_T01	VIT_01s0150g00330	Vitvi01g01794	U-box domain-containing protein	NA	186.699	262.151	236.703	411.583	455.805	333.61	150	213.156	150	388.493	480.377	545.777
CHR1_JGVV150_34_T01	VIT_01s0150g00340	Vitvi01g01795	Unknown	NA	150	150	150	150	150	150	210.58	321.98	306.963	150	150	150
CHR1_JGVV150_35_T01	VIT_01s0150g00350	Vitvi01g01796	Zinc finger (DHHC type)	NA	19287.8	17997.6	13856.5	20031.7	16152.2	21268	18293.8	16191.5	18261.8	17301.4	18640.1	16779.7
CHR1_JGVV150_36_T01	VIT_01s0150g00360	Vitvi01g01797	Unknown	NA	867.777	1092.68	969.97	925.45	865.229	727.092	374.447	264.399	301.534	780.775	850.784	750.223
CHR1_JGVV150_37_T01	VIT_01s0150g00370	Vitvi01g02300	C2 domain-containing protein	NA	368.611	444.302	553.344	276.469	370.816	323.993	333.673	658.669	506.289	301.893	312.631	389.906
CHR1_JGVV150_38_T01	VIT_01s0150g00380	Vitvi01g01798	Unknown protein	NA	1826.71	2343.23	1376.04	2616.47	3079.14	2050.7	1060.23	1121.56	553.805	3431.52	3487.09	4133.68
CHR1_JGVV150_39_T01	VIT_01s0150g00390	Vitvi01g01799	Minichromosome maintenance protein 2	NA	257.248	221.109	318.053	307.619	353.966	259.262	303.49	259.319	367.766	396.759	468.241	378.426
CHR1_JGVV150_4_T01	VIT_01s0150g00040	Vitvi01g01763	Unknown protein	NA	2068.06	1367.29	1644.22	2360.35	2369.28	2221.49	1864.18	1555	2235.68	4304.68	3818.47	3513.94
CHR1_JGVV150_40_T01	VIT_01s0150g00400	Vitvi01g01800	Calnexin 1 (CNX1)	NA	21878.1	21662.2	18827.2	20014	22332.6	21004.5	19625.7	18774.5	20092.3	19601.6	20356.7	21079.1
CHR1_JGVV150_41_T01	VIT_01s0150g00410	Vitvi01g01801	unknown	NA	1134.33	1222.25	999.081	1948.78	2445.3	1665.11	176.187	155.768	150	1658.33	1635.03	3201.27		*	6.96261
CHR1_JGVV150_43_T01	VIT_01s0150g00430	Vitvi01g01802	Unknown protein	NA	2511.58	2322.47	2783.02	3279.92	3357.84	3482.38	2015.28	1993.47	2075.62	2877.38	2728.09	3006.65
CHR1_JGVV150_46_T01	VIT_01s0150g00460	Vitvi01g01805	Xyloglucan endotransglucosylase/hydrolase precursor	NA	7071.97	8337.15	8480.12	6141.81	4904.6	5711.72	10864.6	4821.4	6516.41	893.197	834.057	1080.18					*	5.96919
CHR1_JGVV150_47_T01	VIT_01s0150g00480	Vitvi01g01806	Protein binding protein	NA	303.69	293.889	241.296	490.773	445.622	257.675	150	152.875	150	239.368	195.279	172.131
CHR1_JGVV150_48_T01	VIT_01s0150g00500	Vitvi01g01807	Glyceraldehyde-3-phosphate dehydrogenase	NA	158.126	191.018	150	150	150	150	339.119	405.814	414.618	150	150	150		*	-2.32308
CHR1_JGVV150_49_T01	VIT_01s0150g00510	Vitvi01g01808	Protein phosphatase 2C	NA	807.94	617.561	604.993	2000.77	1928.95	1666.69	739.266	516.105	852.135	832.632	1079.15	1115.5					*	1.84865
CHR1_JGVV150_5_T01	VIT_01s0150g00050	Vitvi01g02298	GT2-like trihelix DNA-binding protein	NA	10126.2	9751.96	11513.6	9713.67	10433.3	9482.64	5899.21	5690.06	5060.46	8902.66	9146.12	9170.01
CHR1_JGVV150_50_T01	VIT_01s0150g00520	Vitvi01g01809	Ribosomal protein L21 (RPL21E) 60S	NA	3994.46	3696.44	5523.14	3881.66	3708.01	3177.29	3674.92	3520.81	4153.84	3027.02	3219.95	2997.78
CHR1_JGVV150_51_T01	VIT_01s0150g00530	Vitvi01g01810	Unknown protein	NA	150	198.189	150	150	150	150	150	150	150	150	150	150
CHR1_JGVV150_52_T01	VIT_01s0150g00540	Vitvi01g01811	Unknown protein	NA	345.781	479.385	409.065	235.645	267.321	324.632	367.964	586.198	460.21	181.537	244.923	190.943
CHR1_JGVV150_53_T01	VIT_01s0150g00550	Vitvi01g01812	Histone-lysine N-methyltransferase ASHR2	NA	5879.48	5126.08	3964.56	5724.96	6127.18	4960.37	4355.15	2479.9	3117.04	3487.75	2424.81	2717.52					*	1.94813
CHR1_JGVV150_54_T01	VIT_01s0150g00570	Vitvi01g01813	NADH dehydrogenase (ubiquinone) 1 alpha subcomplex 2	NA	4810.46	4755.7	5907.52	4340.08	4537.03	3998.38	4061.95	3513.48	3831.06	4293.25	4296.55	4103.99
CHR1_JGVV150_55_T01	VIT_01s0150g00580	Vitvi01g01814	Ribosomal protein L10 (RPL10B) 60S	NA	683.303	724.184	1081.05	787.563	700.125	803.207	293.302	633.654	249.604	641.075	628.643	724.1
CHR1_JGVV150_56_T01	VIT_01s0150g00590	Vitvi01g01815	U2 small nuclear ribonucleoprotein A'	NA	6093.97	6010.09	7100.38	6159.09	6292.14	5827.46	3895.86	2405.65	3112.09	5876.52	5895.08	6151.04		*	2.04007
CHR1_JGVV150_57_T01	VIT_01s0150g00600	Vitvi01g01816	Nucleotide exchange factor SIL1	NA	7697.81	7342.79	6248.71	6826.13	6271.49	7134.28	4853.3	5169.91	4861.11	6107.19	5626.62	5421.44
CHR1_JGVV150_58_T01	VIT_01s0150g00610	Vitvi01g01820	SnRK1-interacting protein 1	NA	8847.68	9708.9	10392.1	9116.54	9341.4	9739.17	9022.81	9090.64	9640.58	10616.6	12207	11988.2
CHR1_JGVV150_59_T01	VIT_01s0150g00620	Vitvi01g01821	Unknown protein	NA	3610.79	3746.52	3366.8	3493.25	3449.36	3719.71	1867.97	1032.52	1363.6	4282.62	4687.07	4582.59					*	-1.27104
CHR1_JGVV150_6_T01	VIT_01s0150g00060	Vitvi01g01764	SOUL heme-binding	NA	812.319	1065.99	961.896	1827.42	1624.33	881.294	469.144	807.151	321.272	611.538	1063.98	912.044
CHR1_JGVV150_60_T01	VIT_01s0150g00630	Vitvi01g01822	Exostosin-like	NA	204.331	263.447	253.163	258.687	252.06	305.532	150	216.402	192.719	227.67	177.063	223.333
CHR1_JGVV150_61_T01	VIT_01s0150g00640	Vitvi01g01824	Unknown protein	NA	8430.61	7169.61	10439.2	7611.24	6899.47	7864.09	4609.14	3413.05	3320.62	6670.84	6981.12	6365.07
CHR1_JGVV150_7_T01	VIT_01s0150g00070	Vitvi01g01765	SUVH4 (SU(VAR)3-9 homolog 4)	NA	309.434	276.574	273.499	452.312	366.949	327.147	919.273	789.367	1276.6	449.32	495.005	396.382
CHR1_JGVV150_8_T01	VIT_01s0150g00080	Vitvi01g01767	Late embryogenesis abundant protein-related	NA	377.944	518.256	325.765	499.473	493.587	502.307	590.174	986.254	851.431	544.521	651.68	955.801
CHR1_JGVV150_9_T01	VIT_01s0150g00090	Vitvi01g01768	AML5 (arabidopsis mei2-like protein 5)	NA	9816.86	10277.7	10511.2	10135	9923.67	10534.7	10448.8	9690.75	9593.11	9044.4	8584.89	8328.92
CHR1_JGVV182_1_T01	VIT_01s0182g00020	Vitvi01g01055	Ankyrin repeat family protein	NA	6113.92	5610.81	5533.37	5938.82	5599.3	6487.25	3976.39	3631.02	4183.42	5830.08	6187.47	7000.71		*	1.46369
CHR1_JGVV182_11_T01	VIT_01s0182g00130	Vitvi01g01071	PHO1-like protein	NA	1723.74	2914.42	1560.5	635.585	653.831	909.788	256.802	150	207.082	747.152	690.437	751.692
CHR1_JGVV182_14_T01	VIT_01s0182g00160	Vitvi01g01079	Xyloglucan fucosyltransferase	NA	268.957	366.558	213.355	190.249	197.248	198.916	631.133	1043.6	1012.09	174.139	194.938	187.667
CHR1_JGVV182_2_T01	VIT_01s0182g00030	Vitvi01g01056	Emp24/gp25L/p24 family protein	NA	5283.75	5134.65	6459.22	4358.82	4345.99	3920.18	3215.33	1401.05	1782.75	3875.24	4530.02	4643.89
CHR1_JGVV182_4_T01	VIT_01s0182g00050	Vitvi01g01058	ribulose-1,5 bisphosphate carboxylase oxygenase large subunit N-methyltransferase	NA	1272.89	1355.49	1255.7	1581.5	1622.75	1233.46	451.899	394.54	244.949	1347.56	1869.36	1681.64		*	3.55885
CHR1_JGVV182_5_T01	VIT_01s0182g00060	Vitvi01g01061	PHO1-like protein	NA	311.542	293.531	196.06	164.477	150	150	528.007	599.626	344.308	161.153	154.368	150
CHR1_JGVV182_6_T01	VIT_01s0182g00070	Vitvi01g02139	Proteasome 26S regulatory subunit (RPN6)	NA	2586.43	2798.8	2549.01	2581.04	2650.05	2710.82	1841.61	1856.14	2062.01	2500.21	2446.52	2558.71		*	1.37753
CHR1_JGVV244_1_T01	VIT_01s0244g00010	Vitvi01g01745	Basic helix-loop-helix (bHLH) family	NA	14644.7	13746.5	16283.1	13049.4	12159.4	12356.5	13014.5	10719.8	12154.2	12110.3	9406.83	9962.55
CHR1_JGVV244_10_T01	VIT_01s0244g00110	Vitvi01g01754	Unknown protein	NA	2274.47	2902.13	2600.45	4060.64	4482.81	3021.1	1655.82	1383.63	1274.54	2120.1	2795.68	3346.34
CHR1_JGVV244_11_T01	VIT_01s0244g00120	Vitvi01g01756	Pentatricopeptide (PPR) repeat-containing protein	NA	1175.03	1208.58	1438.43	1240.18	1318.49	1101.18	355.014	249.75	370.277	1601.61	1814.07	1617.07		*	3.91988
CHR1_JGVV244_12_T01	VIT_01s0244g00130	Vitvi01g01757	Inducer of CBF expression 1 ICE1	bHLH006	158.746	204.087	150	224.822	211.388	151.341	150	150	150	150	150	179.49
CHR1_JGVV244_13_T01	VIT_01s0244g00140	Vitvi01g01758	Aspartate kinase	NA	3246.51	3128.83	3789.51	1376.24	1251.17	2589.88	1896.26	1118.3	1151.62	1101.68	1142.25	1077.23		*	2.43984
CHR1_JGVV244_14_T01	VIT_01s0244g00150	Vitvi01g01759	Auxin response factor 2	NA	15344.2	13071.7	13008.6	15638.2	16596.7	16279.3	15139.8	17672.5	17715.5	18063	15288.8	15763.4
CHR1_JGVV244_15_T01	VIT_01s0244g00160	Vitvi01g01760	Unknown protein	NA	544.112	560.1	659.936	569.068	578.926	540.817	351.888	395.556	453.46	629.886	621.881	598.054
CHR1_JGVV244_16_T01	VIT_01s0244g00170	Vitvi01g02296	Cytokinin-repressed protein CR9	NA	6418.13	8640.38	8461.28	2078.96	2055.21	1551.65	2438.47	1433.4	2074.32	2111.96	3290.18	2856.42
CHR1_JGVV244_2_T01	VIT_01s0244g00020	Vitvi01g01747	TRNA nucleotidyltransferase (CCA-adding enzyme)	NA	2742.59	2578.97	2418.66	2394.86	2214.09	1914.49	938.098	559.684	660.99	2132.46	2002.8	2080.59		*	3.58547
CHR1_JGVV244_3_T01	VIT_01s0244g00030	Vitvi01g01748	ACP4 (Acyl carrier protein 4)	NA	1166.74	1680.21	1662.12	1375.09	1481.01	991.113	1772.76	1969.15	1880.02	867.429	1331.28	1336.36
CHR1_JGVV244_6_T01	VIT_01s0244g00060	Vitvi01g01749	C-Terminal Domain Phosphatase-like 3	NA	633.386	535.29	747.125	1083.09	1050.92	1156.85	462.821	439.833	343.584	1059.02	902.763	1006.44
CHR1_JGVV244_7_T01	VIT_01s0244g00070	Vitvi01g01750	Unknown protein	NA	4992.67	4807.96	4840.13	3414.3	3491.68	3773.96	3903.83	2519.04	2812.73	3250.24	3421.52	3220.8
CHR1_JGVV244_8_T01	VIT_01s0244g00090	Vitvi01g01751	feronia receptor-like kinase	NA	208.879	286.175	185.825	150	190.891	150	150	150	150	180.17	150	183.337
CHR1_JGVV244_9_T01	VIT_01s0244g00100	Vitvi01g01753	Serine carboxypeptidase S10	NA	165.161	226.814	186.667	570.684	606.19	422.322	194.274	320.544	158.527	329.343	190.268	400.4
CHR1_JGVV26_1_T01	VIT_01s0026g02770	Vitvi01g01052	Myb domain protein 106	MYB140	187.337	306.804	150	169.604	150	150	150	150	161.354	150	150	188.928
CHR1_JGVV26_10_T01	VIT_01s0026g02670	Vitvi01g02137	No hit	NA	150	150	150	259.112	225.446	150	518.251	621.2	376.155	225.736	301.508	230.18
CHR1_JGVV26_100_T01	VIT_01s0026g01650	Vitvi01g00930	Porin II, 36kDa	NA	13761.3	14629	14177.8	17939.1	14696.8	14514.6	16227.5	15817.9	16624.8	17361.1	16877.7	15170.9		*	-1.14335
CHR1_JGVV26_101_T01	VIT_01s0026g01640	Vitvi01g00929	Band 7 family	NA	5325.95	5564.62	6489.14	5682.01	5420.76	5675.91	2988.48	2810.65	2969.94	5335.21	6917.91	6389.56
CHR1_JGVV26_102_T01	VIT_01s0026g01630	Vitvi01g00928	Unknown protein	NA	1236.19	1450.11	1481.31	1450.29	1514.64	1404.33	370.667	197.111	215.274	1732.21	2147.63	1474		*	5.32227
CHR1_JGVV26_103_T01	VIT_01s0026g01620	Vitvi01g00927	Protein kinase APK1A	NA	4069.84	3035.68	2480.47	4478.2	4602.62	4191.85	1974.9	1927	1890.91	4811.19	4252.32	4607.28
CHR1_JGVV26_104_T01	VIT_01s0026g01610	Vitvi01g00926	Unknown protein	NA	2378.19	2152.91	2279.51	1864.68	1939.5	2047.34	1087.02	582.698	679.473	2145.84	2140.28	2163.08
CHR1_JGVV26_106_T01	VIT_01s0026g01590	Vitvi01g00924	Non phototropic hypocotyl 1-like	NA	12659.9	14426.2	10612.1	11033.8	10731.6	10381.9	10771.7	8344.38	8575.34	9656.46	10945.4	12542.4
CHR1_JGVV26_107_T01	VIT_01s0026g01570	Vitvi01g00921	Nitrate transporter 1:2	NA	26627.9	24255.6	20508.5	20028.3	21118.6	19412.8	20065.3	16999.7	16619.1	11523.4	11457.6	13295.6					*	1.66938
CHR1_JGVV26_108_T01	VIT_01s0026g01560	Vitvi01g00919	Pentatricopeptide (PPR) repeat-containing	NA	1578.6	1700.38	1564.72	1422.65	1624.25	1423.83	1037.42	1659.82	808.683	1136.24	1302.27	1232.24
CHR1_JGVV26_109_T01	VIT_01s0026g01550	Vitvi01g00918	Homeodomain leucine zipper protein HB-1	NA	956.656	1013.63	1120.5	1803.27	1635.98	1134.62	895.719	733.666	1055.52	1022.63	1184.81	1301.96
CHR1_JGVV26_11_T01	VIT_01s0026g02660	Vitvi01g02136	Negatively light-regulated protein	NA	1373.57	1011.04	1924.65	1767.91	1922.06	1462.37	493.19	392.283	457.025	1782.01	1892.97	1884.55
CHR1_JGVV26_110_T01	VIT_01s0026g01540	Vitvi01g00917	Unknown protein	NA	1376.32	1375.85	1912.42	1114.6	1162.63	1287.11	554.841	935.523	610.956	818.133	784.762	792.645
CHR1_JGVV26_111_T01	VIT_01s0026g01530	Vitvi01g00916	Homeobox protein 54	NA	5187.92	6203.39	6667.86	4574.35	4069.6	4230.25	4818.41	3212.41	4503.89	3674.49	3892.01	3519.54
CHR1_JGVV26_112_T01	VIT_01s0026g01520	Vitvi01g00915	Guanine nucleotide exchange factor protein	NA	1914.08	2108.23	1984.39	1375.36	1374.99	1450.43	1027.91	923.364	496.584	1134.57	1193.76	1214.41					*	1.18574
CHR1_JGVV26_113_T01	VIT_01s0026g01510	Vitvi01g00914	Protein kinase 5'-AMP-activated	NA	3350.56	2584.11	3801.41	5256.22	5277.23	4612.21	2081.92	1309.16	2121.72	4776.81	5673.55	5116.77
CHR1_JGVV26_114_T01	VIT_01s0026g01490	Vitvi01g00911	Proton-dependent oligopeptide transport (POT) family protein	NA	602.414	877.385	1254.91	361.705	362.194	244.285	228.699	241.962	169.951	250.568	226.783	157.72
CHR1_JGVV26_115_T01	VIT_01s0026g01480	Vitvi01g00909	Adenosine/AMP deaminase active site	NA	4971.23	4114.23	4087	5469.47	5308.25	6125.26	4759.22	4384.35	3596.41	5528.25	5312.99	5703.86
CHR1_JGVV26_116_T01	VIT_01s0026g01470	Vitvi01g00908	Glycine-rich protein	NA	14646.7	9180.64	11117.1	14977.7	15524.9	18240.1	9673.38	9578.78	9070.77	14862.6	14470.7	15615.5
CHR1_JGVV26_117_T01	VIT_01s0026g01460	Vitvi01g00907	Thioredoxin H-type 2 (Trx-H-2)	NA	3754.69	4232.3	4559.55	2039.95	1889.19	1815.87	4922.01	2912.46	4090.81	3232.12	2295.46	2171.49
CHR1_JGVV26_118_T01	VIT_01s0026g01450	Vitvi01g00906	DnaJ homolog, subfamily B, member 4	NA	5471.17	4866.87	6479.69	3244.85	3167.97	4652.47	4997.47	2892.65	4687.72	2634.4	2783.72	2650.69
CHR1_JGVV26_119_T01	VIT_01s0026g01440	Vitvi01g00903	Pentatricopeptide (PPR) repeat-containing protein	NA	668.97	687.165	743.01	594.087	570.253	535.039	420.55	581.689	413.084	501.259	491.9	548.205
CHR1_JGVV26_12_T01	VIT_01s0026g02650	Vitvi01g01034	KH domain-containing protein	NA	12752.3	11128	11016.9	14612.4	16077.7	15217.4	13450.7	12002.1	13629.5	15033.3	13409.1	15416.1
CHR1_JGVV26_120_T01	VIT_01s0026g01430	Vitvi01g00902	Unknown protein	NA	1497.22	1084.37	1717.12	1402.41	1327.33	2792.28	299.766	251.364	269.681	1506.47	1810.87	1864.24
CHR1_JGVV26_121_T01	VIT_01s0026g01420	Vitvi01g00900	Wall-associated kinase 4	NA	254.991	627.65	359.264	210.623	363.592	258.91	180.346	390.968	251.838	179.972	185.54	159.839
CHR1_JGVV26_122_T01	VIT_01s0026g01410	NA	NA	NA	2010.93	1061.26	1396.72	2451.43	2452.18	3454.96	3627.6	5774.52	4692.09	4253.52	3059.56	3062.4
CHR1_JGVV26_123_T01	VIT_01s0026g01400	Vitvi01g00898	Unknown protein	NA	4851.81	5004.59	4839.87	4996.81	5481	5120.45	4160.61	3075.63	3719.89	5343.27	6361.53	5841.72
CHR1_JGVV26_124_T01	VIT_01s0026g01380	Vitvi01g00893	Glutathione S-transferase 29 GSTU18	NA	250.029	252.825	255.298	226.228	249.834	294.023	260.226	404.611	385.712	361.21	339.606	399.881
CHR1_JGVV26_125_T01	VIT_01s0026g01340	Vitvi01g00889	Glutathione S-transferase 29 GSTU18	NA	8891.15	7262.42	8127.55	13000.1	13924.4	11323.8	6105.6	4708.29	1899.11	16344.4	15675.4	13416.1
CHR1_JGVV26_126_T01	VIT_01s0026g01330	Vitvi01g00888	Glutathione S-transferase 29 GSTU18	NA	222.038	289.628	236.643	234.294	314.531	305.185	998.337	890.446	945.522	359.858	345.831	312.954		*	-3.78761
CHR1_JGVV26_129_T01	VIT_01s0026g01300	Vitvi01g00886	Unknown protein	NA	889.665	1020.61	888.442	1107.37	1276.74	967.968	572.081	268.185	340.621	590.789	621.873	867.369
CHR1_JGVV26_13_T01	VIT_01s0026g02640	Vitvi01g01033	UbiE/COQ5 methyltransferase	NA	1484.33	1618.95	1894.37	1440.47	1448.44	1355.6	1130.5	831.499	1099.26	1165.93	1275.54	1175.92
CHR1_JGVV26_130_T01	VIT_01s0026g01290	Vitvi01g00885	Glycosyl transferase family 14 protein	NA	2225.44	2343.58	2077.35	2009.9	2090.23	1964.64	1544.48	844.159	1092.39	1298.69	1443.79	1606.12
CHR1_JGVV26_131_T01	VIT_01s0026g01280	Vitvi01g00884	EMB2745 (embryo defective 2745)	NA	626.218	426.926	506.78	866.698	701.096	727.598	353.833	273.576	378.136	815.587	740.963	666.322
CHR1_JGVV26_132_T01	VIT_01s0026g01250	Vitvi01g00883	Unknown protein	NA	911.711	1074.8	1167.47	1403.45	1226.94	1790.87	923.245	538.454	697.262	1461.05	1349.6	1281.02
CHR1_JGVV26_133_T01	VIT_01s0026g01240	Vitvi01g00882	Beta-1 3 galactosyltransferase 5	NA	5040.71	3657.93	3167.83	6082.3	6367.65	6236.03	4310.06	2065.94	2208.64	5492.69	5270.25	4986.57
CHR1_JGVV26_134_T01	VIT_01s0026g01230	Vitvi01g00881	Exo84 subunit/exocyst complex component	NA	150	150	150	150	150	150	150	159.881	213.432	150	150	150
CHR1_JGVV26_135_T01	VIT_01s0026g01220	Vitvi01g02102	No hit	NA	2598.12	2471.43	2653.34	2539.84	2548.34	2561.35	5002.87	2419.31	2814.45	3067.72	2684.59	2921.48
CHR1_JGVV26_136_T01	VIT_01s0026g01210	Vitvi01g00880	Acyltransferase	NA	226.481	374.368	150	150	210.662	165.121	312.557	586.669	416.44	150	168.719	150
CHR1_JGVV26_137_T01	VIT_01s0026g01200	Vitvi01g00879	Disease resistance protein	NA	150	150	150	150	150	150	150	150	150	150	150	150
CHR1_JGVV26_138_T01	VIT_01s0026g01190	Vitvi01g00878	CW14	NA	1213.45	912.656	1310.62	1009.91	982.593	1643.33	602.792	516.107	709.942	851.166	826.402	1039.06
CHR1_JGVV26_14_T01	VIT_01s0026g02630	Vitvi01g01031	GTP cyclohydrolase I	NA	2214.72	2170.27	2262.49	3292.14	3354.83	2528.2	1781.4	1541.97	1785.76	3593.89	3661.74	3913.2
CHR1_JGVV26_140_T01	VIT_01s0026g01170	Vitvi01g00877	Unknown	NA	150	150	150	150	150	150	194.937	254.964	418.983	150	150	158.901
CHR1_JGVV26_142_T01	VIT_01s0026g01140	Vitvi01g00876	ZCW32 (BIGPETAL, BIGPETALUB)	bHLH004	5167.15	3700.45	4718.19	3287.07	3863.22	3995.72	2802.74	2627.99	2354.74	1872.24	2687.11	1552.84
CHR1_JGVV26_143_T01	VIT_01s0026g01130	Vitvi01g02101	Unknown protein	NA	1612.21	2280.23	1755.16	1836.7	1891.89	1448.43	2420.87	1976.7	2232.59	1570.85	1891.2	1803.14
CHR1_JGVV26_144_T01	VIT_01s0026g01120	Vitvi01g00875	R protein L6	NA	635.955	810.927	1192.33	465.186	498.769	506.337	217.402	150.697	150	263.949	345.477	388.988
CHR1_JGVV26_145_T01	VIT_01s0026g01110	Vitvi01g00873	TIR-NBS-LRR disease resistance	NA	2176.2	2753.93	2304.96	1287.5	1304.66	1529.25	2458.02	961.18	1830.15	1503.57	1759.61	1479.98
CHR1_JGVV26_146_T01	VIT_01s0026g01100	Vitvi01g00872	5-formyltetrahydrofolate cycloligase	NA	638.779	583.186	635.944	564.27	453.759	492.524	277.625	212.402	252.277	472.639	466.84	425.817		*	2.50289
CHR1_JGVV26_147_T01	VIT_01s0026g01090	Vitvi01g02100	Unknown	NA	778.151	1170.5	752.773	995.012	873.247	538.636	423.387	386.604	445.109	687.457	720.599	629.407
CHR1_JGVV26_148_T01	VIT_01s0026g01080	Vitvi01g00870	Serine/threonine protein phosphatase PP2A-1 catalytic subunit (PP2A1)	NA	12270.4	11439.6	12514.8	13589.4	13528.2	14727	12037.2	10124	12205.1	12724.9	14487.9	13471.9
CHR1_JGVV26_149_T01	VIT_01s0026g01070	Vitvi01g00869	Unknown protein	NA	3175.81	3190.07	3603.2	2990.99	2796.27	2684.25	1331.68	672.573	695.36	2406.09	2596.92	2367.77		*	3.69279
CHR1_JGVV26_15_T01	VIT_01s0026g02620	Vitvi01g01030	Expansin [Vitis labrusca x Vitis vinifera] EXPA15	NA	11842.3	10362.4	11360.3	13171.3	13273.6	9920.56	12410.5	13049.5	15544.1	12373.4	12339.3	12516.5
CHR1_JGVV26_150_T01	VIT_01s0026g01060	Vitvi01g00868	LRR receptor-like serine/threonine-protein kinase	NA	3277.15	3042.77	3846.03	3137.29	3116.43	3367.55	1432.99	855.68	1024.74	2597.96	2331.23	2524.03		*	3.06813		*	1.29089
CHR1_JGVV26_151_T01	VIT_01s0026g01050	Vitvi01g00867	Myb family	NA	641.345	540.985	742.868	1139.89	952.038	687.803	150	150	150	736.042	889.758	768.732
CHR1_JGVV26_152_T01	VIT_01s0026g01040	Vitvi01g00865	Unknown protein	NA	750.032	803.718	856.169	710.154	687.058	640.184	410.779	277.311	362.598	533.304	631.779	568.005		*	2.29366
CHR1_JGVV26_153_T01	VIT_01s0026g01030	Vitvi01g02099	Zinc finger (C3HC4-type ring finger)	NA	1430.23	1208.52	1639.78	2369.94	2779.66	3018.34	1235.17	752.664	1062.88	2215.62	2125.74	2688.84
CHR1_JGVV26_154_T01	VIT_01s0026g01020	Vitvi01g00864	Binding	NA	4996.62	5015.38	3697.34	6443.74	5345.61	4929.25	1508.6	962.028	1465.73	5391.4	3378.79	3456.13
CHR1_JGVV26_155_T01	VIT_01s0026g01010	Vitvi01g02098	Histone deacetylase complex, SIN3 component	NA	7825.12	7135.88	6962.24	10104.9	9063.74	8945.1	7062.52	6164.1	6371.16	12632.1	11850.6	10136.8
CHR1_JGVV26_156_T01	VIT_01s0026g01000	Vitvi01g00862	Antiviral helicase SKI2	NA	2905.2	3785.42	3378.33	2657.91	2703.92	2437.34	1978.88	914.434	902.779	2916.96	3304.36	3596.64
CHR1_JGVV26_157_T01	VIT_01s0026g00990	Vitvi01g00861	Pyruvate dehydrogenase E1 component alpha subunit	NA	13213.6	10478.2	10454.5	11805.2	12797.4	13595.7	8658.71	5867.17	6166.21	17780.2	15592.6	16293.5
CHR1_JGVV26_158_T01	VIT_01s0026g00980	Vitvi01g00860	Glycosyl transferase family 8 protein	NA	9496.08	7151.69	12118.9	6981.82	6920.15	10340.8	6687.67	5401.78	8275.08	2104.61	2081.52	4158.89
CHR1_JGVV26_159_T01	VIT_01s0026g00970	Vitvi01g02097	Cupin family protein	NA	253.742	301.94	304.136	211.48	183.845	186.108	212.36	362.083	211.747	191.297	156.677	170.499
CHR1_JGVV26_16_T01	VIT_01s0026g02600	Vitvi01g01028	Myb domain protein 105	MYB165	294.971	355.881	208.449	150	150	150	192.553	295.322	341.866	150	150	150
CHR1_JGVV26_160_T01	VIT_01s0026g00960	Vitvi01g00859	Unknown protein	NA	6352.59	4805.05	5589.68	5316.77	4587.05	6375.61	4613.66	3614.26	3852.13	3396.29	3510.85	3657.99
CHR1_JGVV26_161_T01	VIT_01s0026g00950	Vitvi01g00858	formin 8	NA	179.246	153.947	204.786	185.532	209.878	229.481	240.791	342.131	525.655	448.317	497.243	385.042
CHR1_JGVV26_162_T01	VIT_01s0026g00940	Vitvi01g00857	ARR3 typeA	NA	6837.63	6545.08	5708.68	13644.7	14517.6	9315.61	4837.48	3851.13	3279.24	11081.4	10928.5	9650.07
CHR1_JGVV26_163_T01	VIT_01s0026g00930	Vitvi01g00853	Zinc finger (MYND type)	NA	2260.28	2086.99	2623.86	2518.06	2283.45	2470.95	745.644	477.528	683.594	2197.67	2307.74	2377.68
CHR1_JGVV26_164_T01	VIT_01s0026g00920	Vitvi01g00852	Unknown protein	NA	10949.1	9410.56	9215.05	10415.8	10485.1	11325.6	5663.74	5142.32	5900.54	12036.6	13215.2	14619.1
CHR1_JGVV26_165_T01	VIT_01s0026g00910	Vitvi01g02096	Unknown	NA	996.694	1102.14	1987.66	359.155	465.663	641.667	1966.52	1387.76	1839.26	489.552	1007.56	873.91
CHR1_JGVV26_166_T01	VIT_01s0026g00900	Vitvi01g00850	Metalloendoproteinase 1 precursor	NA	7267.11	6819.81	8839.14	1830.53	2383.61	4613.85	4444.37	1552.07	2861.46	2673.08	4612.8	4168.82
CHR1_JGVV26_168_T01	VIT_01s0026g00880	Vitvi01g00849	Transducin protein	NA	925.257	1340.67	1045.39	752.351	723.075	686.08	775.223	557.862	648.008	340.476	404.178	386.288					*	1.91124
CHR1_JGVV26_169_T01	VIT_01s0026g00860	Vitvi01g00846	Sterile alpha motif (SAM) domain-containing	NA	2129.79	2743.45	2210.83	2179.87	2079.11	1991.55	1543.07	1268.13	1298.28	2236.53	2496.01	2305.22
CHR1_JGVV26_17_T01	VIT_01s0026g02590	Vitvi01g01027	Calcium-binding protein CML	NA	307.676	370.19	592.794	459.119	454.774	662.044	195.071	188.897	166.745	770.531	828.047	1026.66
CHR1_JGVV26_170_T01	VIT_01s0026g00850	Vitvi01g00845	Zinc finger protein 5	ZFP7	5059.5	5089.6	4662.35	13938.8	13826.9	8761.96	4150.91	5801.73	4180.65	20656.8	20119.6	19427.5
CHR1_JGVV26_171_T01	VIT_01s0026g00840	Vitvi01g02093	ARL1 (ARG1-like 1)	NA	2926.54	1608.28	2401.84	3067.56	2704.88	3149.53	1181.87	669.687	909.164	2611.28	3118.7	3378.91
CHR1_JGVV26_172_T01	VIT_01s0026g00830	Vitvi01g00844	Peroxidase 65	NA	213.256	315.564	184.224	288.547	201.577	175.727	375.33	238.523	391.88	219.273	359.873	150
CHR1_JGVV26_173_T01	VIT_01s0026g00820	Vitvi01g00843; Vitvi01g02092	IAA-amino acid hydrolase 1 (ILR1); NA	NA	2690.45	2084.77	2099.49	3281.01	3297.18	2747.79	936.696	926.428	930.657	4689.94	3813.8	3692.35
CHR1_JGVV26_174_T01	VIT_01s0026g00810	Vitvi01g00842	Leaf senescence protein	NA	2931.19	2866.97	2258.73	3173.84	3051.11	2925.98	2886.82	1662.37	1999.93	1299.1	992.779	1380.9					*	2.49155
CHR1_JGVV26_175_T01	VIT_01s0026g00800	Vitvi01g00836	Unknown protein	NA	4078.11	3310.94	2622.48	4220.43	4028.03	4355.99	1741.9	1250.71	1678.94	5517.86	4884.35	4445.41
CHR1_JGVV26_178_T01	VIT_01s0026g00770	Vitvi01g00836	Unknown protein	NA	384.696	167.69	178.922	426.783	387.13	566.838	190.064	354.373	231.456	710.946	429.517	426.557
CHR1_JGVV26_179_T01	VIT_01s0026g00760	Vitvi01g00836	Unknown protein	NA	260.479	150	381.298	389.137	359.868	429.292	150	150	150	519.967	368.801	406.046
CHR1_JGVV26_18_T01	VIT_01s0026g02580	Vitvi01g01026	Cycling DOF factor 2	NA	1019.34	974.987	856.926	3013.57	3359	1888.23	2918.87	1803.91	2213.38	1915.79	2474.95	2932.4
CHR1_JGVV26_180_T01	VIT_01s0026g00750	Vitvi01g02091	Unknown protein	NA	11171.1	11932	12941.2	12072.5	12486.8	10968.3	10962.5	10823.4	10293.5	10955.7	12284.8	11170.8
CHR1_JGVV26_181_T01	VIT_01s0026g00740	Vitvi01g00833	Nucleobase-ascorbate transporter 6 (NAT6)	NA	9363.82	6715.47	6208.99	11835.7	12381.3	12601.3	9209.07	8255.83	9078.23	18144.9	17536.3	15546.7
CHR1_JGVV26_182_T01	VIT_01s0026g00730	Vitvi01g00832	Unknown protein	NA	3437.91	5663.04	3580.92	3123.05	3323.61	2945.1	2100.53	865.318	991.905	2090.12	2107.03	1737.29					*	1.58259
CHR1_JGVV26_183_T01	VIT_01s0026g00720	Vitvi01g00831	Unknown protein	NA	353.448	374.632	633.947	415.035	430.226	350.021	150	150	156.388	256.751	303.073	292.64
CHR1_JGVV26_184_T01	VIT_01s0026g00710	Vitvi01g00830	Cyclin delta-2	NA	529.527	496.658	397.618	1556.92	1474.16	1077.18	664.62	868.243	899	1041.46	580.645	655.49
CHR1_JGVV26_185_T01	VIT_01s0026g00700	Vitvi01g00828	RNA recognition motif (RRM)-containing protein	NA	1751.43	1719.52	1897.3	1493.51	1628.66	1783.52	1036.82	829.212	1099.11	1669.79	1982.94	2076.6		*	1.81045
CHR1_JGVV26_186_T01	VIT_01s0026g00690	Vitvi01g00827	RNase H domain-containing protein	NA	2077.1	1843.55	2174.21	2178.71	2378.51	2407.4	1105.44	981.405	1135.97	2146.92	2288.42	2668.16
CHR1_JGVV26_187_T01	VIT_01s0026g00680	Vitvi01g00826	RNase H domain-containing protein	NA	2360.84	2468.95	2597.68	2102.64	1860.87	2083.69	1268.09	967.01	958.617	1198.83	1346.06	1377.03		*	2.32565		*	1.5419
CHR1_JGVV26_188_T01	VIT_01s0026g00670	Vitvi01g00825	Unknown protein	NA	2541.69	3129.37	3462.22	1814.98	1783.04	1552.47	1351.75	1220.04	1056.28	983.767	1154.32	1146.22					*	1.56822
CHR1_JGVV26_19_T01	VIT_01s0026g02570	Vitvi01g02134	Kafirin cluster	NA	1281.14	1730.26	698.287	500.099	619.561	551.236	731.465	150	150	800.55	643.185	709.735
CHR1_JGVV26_190_T01	VIT_01s0026g00650	Vitvi01g00824	DNA polymerase lambda subunit	NA	1449.6	1641.48	1572.56	1720.31	1625.63	1470.5	630.514	281.378	299.592	1517.19	1601.86	1537.29
CHR1_JGVV26_191_T01	VIT_01s0026g00640	Vitvi01g00823	DEAD/DEAH box helicase (RH22)	NA	1897.07	2192.39	2466.61	1820.33	1901.41	1772.22	695.217	330.167	572.024	1694.81	2225.59	1920.74		*	4.10419
CHR1_JGVV26_192_T01	VIT_01s0026g00630	Vitvi01g00822	N-hydroxythioamide S-beta-glucosyltransferase	NA	431.091	571.304	506.936	705.897	476.51	490.3	714.489	865.45	806.912	363.033	305.976	351.66
CHR1_JGVV26_193_T01	VIT_01s0026g00620	Vitvi01g00821	LTCOR11	NA	160.087	214.43	210.883	200.72	170.574	170.017	451.747	794.28	808.874	150	150	150
CHR1_JGVV26_194_T01	VIT_01s0026g00610	Vitvi01g00819	No hit	NA	1466.06	1360.47	1779.77	1306.62	1283.53	1380.39	857.839	997.868	964.388	1010.41	1103.97	1230.34
CHR1_JGVV26_195_T01	VIT_01s0026g00600	Vitvi01g00819	No hit	NA	2040.88	912.885	1240.8	2352.33	1884.87	2423.02	1107.37	1508.06	912.824	1932.53	1993.83	2069.94
CHR1_JGVV26_196_T01	VIT_01s0026g00590	Vitvi01g00818	GCN5 N-acetyltransferase (GNAT)	NA	1854.48	1815.87	1681.25	2366.84	2520.09	2640.35	1481.91	878.669	1006.61	2032.49	2122.4	2167.12
CHR1_JGVV26_197_T01	VIT_01s0026g00580	Vitvi01g00817	Receptor protein kinase	NA	226.116	299.968	337.962	150	150	175.545	176.116	269.426	264.612	285.048	235.45	235.375
CHR1_JGVV26_198_T01	VIT_01s0026g00570	Vitvi01g00816	Bet v I allergen	NA	380.996	586.556	439.203	177.612	150	150	656.841	366.738	884.313	150	150	150
CHR1_JGVV26_2_T01	VIT_01s0026g02750	Vitvi01g01049	Carrier protein, Mitochondrial	NA	1464.92	1832.9	1492.93	1877.13	1888.75	1561.73	635.197	443.584	649.616	1401.32	1624.91	1620.21		*	2.77179
CHR1_JGVV26_200_T01	VIT_01s0026g00540	Vitvi01g00814	Nodulin MtN21 family	NA	4770.31	5531.12	5302.23	4201.55	4323.32	4511.5	4795.42	3179.72	3942.33	2539.16	3284.64	3473.64
CHR1_JGVV26_201_T01	VIT_01s0026g00530	Vitvi01g00813	Nodulin MtN21 family	NA	177.081	239.301	150	183.527	168.098	150	344.82	690.481	458.192	163.297	150	150
CHR1_JGVV26_202_T01	VIT_01s0026g00520	Vitvi01g00812	Nodulin MtN21 family	NA	3190.17	4824.58	4430.8	2481.96	2756.38	1940.04	2312.82	693.324	1600.67	1123.31	1881.04	1861.58
CHR1_JGVV26_203_T01	VIT_01s0026g00500	Vitvi01g00812	Nodulin MtN21 family	NA	1374.12	2104.82	1582.04	1040.34	1022.11	1023.35	1036.66	1268.79	1071.06	606.363	814.368	888.596
CHR1_JGVV26_204_T01	VIT_01s0026g00490	Vitvi01g00810	Nodulin	NA	281.807	263.977	286.418	293.287	252.975	250.529	708.181	733.808	904.001	175.579	234.343	207.223
CHR1_JGVV26_205_T01	VIT_01s0026g00480	Vitvi01g00810	Nodulin	NA	306.343	356.512	150	150	150	150	727.699	1759.07	1407.05	166.21	246.805	150
CHR1_JGVV26_208_T01	VIT_01s0026g00450	Vitvi01g00808	D8-sphingolipid desaturase	NA	7899.19	8518.3	8408.42	9260.05	9496.28	7845.06	9188.1	7054.19	7913.95	9933.57	8549.47	9353.16
CHR1_JGVV26_209_T01	VIT_01s0026g00440	Vitvi01g00807	Beta-xylosidase/alpha-L-arabinosidase	NA	226.772	189.02	163.087	150	166.766	150	441.084	868.286	742.062	150	150	150
CHR1_JGVV26_21_T01	VIT_01s0026g02540	Vitvi01g01023	Zinc finger (C3HC4-type ring finger)	NA	5617.55	5746.73	7304.97	2213.7	2066.93	7765.51	4337.25	3974.07	3989.7	2558.39	3124.24	3138.55
CHR1_JGVV26_210_T01	VIT_01s0026g00430	Vitvi01g02086	Cytochrome c	NA	579.409	572.908	1153.49	640.559	596.4	823.797	640.263	210.622	228.335	673.627	517	550.742
CHR1_JGVV26_211_T01	VIT_01s0026g00420	Vitvi01g02085	Bromo adjacent homology (BAH) domain-containing protein	NA	2050.87	1126.41	794.413	2808.06	2309.46	2825.49	1690.75	1423.2	1562.33	3783.12	2506.35	2141.33
CHR1_JGVV26_212_T01	VIT_01s0026g00410	Vitvi01g02084	Bromo-adjacenty (BAH) domain-containing protein	NA	736.482	150	150	895.025	508.911	682.659	150	185.242	188.4	1730.26	251.966	244.267
CHR1_JGVV26_213_T01	VIT_01s0026g00400	Vitvi01g02083	Bromo-adjacenty (BAH) domain-containing protein	NA	1619.04	342.228	212.405	1135.57	580.217	654.595	708.647	2289.22	2112.17	2861.16	563.136	583.427
CHR1_JGVV26_214_T01	VIT_01s0026g00390	Vitvi01g00806	Bromo-adjacenty (BAH) domain-containing protein	NA	700.992	198.717	150	450.32	230.848	276.265	288.885	493.807	556.097	1075.29	303.037	376.909
CHR1_JGVV26_215_T01	VIT_01s0026g00380	Vitvi01g02082	CBS domain containing protein	NA	995.884	775.604	1075.34	1013.79	1209.98	1434.1	945.182	817.029	901.405	1511.48	1462.52	1269.8
CHR1_JGVV26_217_T01	VIT_01s0026g00360	Vitvi01g00803	Nodulin MtN21 family	NA	781.433	1035.64	971.817	1130.21	1212.18	751.41	539.145	666.326	393.774	750.233	984.119	765.156
CHR1_JGVV26_219_T01	VIT_01s0026g00340	Vitvi01g00800	Threonyl-tRNA synthetase	NA	4940.34	5423.89	5628.9	4920.38	5097.58	4935.39	4489.93	2955.35	3703.89	5172.27	5822.46	5480.01
CHR1_JGVV26_22_T01	VIT_01s0026g02530	Vitvi01g01022	Beta-1,3-galactosyltransferase	NA	1926.43	1621.04	1932.95	2027.84	2065.27	2154.55	1180.52	597.212	730.583	1513.73	1728.45	1655.57					*	1.27562
CHR1_JGVV26_220_T01	VIT_01s0026g00330	Vitvi01g00799	NHL repeat-containing protein	NA	4012.16	4771.75	4885	1380.38	1483.61	1867.1	3429.12	1429.23	3684.5	487.89	473.417	483.479
CHR1_JGVV26_221_T01	VIT_01s0026g00320	Vitvi01g00798	NHL repeat-containing protein	NA	13074.8	11303.6	10724.9	12673.3	12842.9	12930.5	7209.38	5939.75	7257.85	12469.5	12169.1	12311.6		*	1.72016
CHR1_JGVV26_222_T01	VIT_01s0026g00310	Vitvi01g00797	Adaptor protein complex AP-1, gamma 1 subunit	NA	10810.4	8967.73	6625.72	10030.6	10266.2	11598	8171.54	6644.17	7551.74	12418.5	11382.6	11636.1
CHR1_JGVV26_223_T01	VIT_01s0026g00300	Vitvi01g00796	Zinc finger (C3HC4-type ring finger)	NA	349.171	169.913	571.005	395.23	341.901	437.755	150	150	150	673.297	324.295	393.874
CHR1_JGVV26_224_T01	VIT_01s0026g00290	NA	NA	NA	3911.92	4832.57	5022.26	2771.85	2921.89	2030.54	4972.61	3171.03	4475.93	983.215	1267.55	1581.67
CHR1_JGVV26_225_T01	VIT_01s0026g00280	Vitvi01g00793	Trehalose 6-phosphate synthase	NA	3664.91	2984.5	3250.38	3092.23	3405.73	4486.35	1427.9	694.393	724.45	3954.07	4203.05	4161.39		*	3.47758
CHR1_JGVV26_226_T01	VIT_01s0026g00270	Vitvi01g00792	K+ uptake permease 6	NA	4358.86	3747.63	4094.42	2107.23	2208.18	2703.76	4108.51	3491.03	3728.01	1608.08	1422.59	1695.11
CHR1_JGVV26_227_T01	VIT_01s0026g00260	Vitvi01g00791	Potassium transporter (KUP7)	NA	3754.69	3274.83	4146.54	2874.53	2743.33	2786.33	2020.88	795.725	1558.8	3150.25	3731.86	3631.12
CHR1_JGVV26_228_T01	VIT_01s0026g00250	Vitvi01g02080	Splicing factor	NA	7236.93	7110.24	9957.98	8400.17	9166.97	7822.38	4707.79	3518.36	3811.85	8850.7	9982.99	9263.98
CHR1_JGVV26_229_T01	VIT_01s0026g00240	Vitvi01g00789	Spermidine synthase	NA	9904.2	9772.17	12316.4	11706.6	11293.9	9566.02	7967.13	8670.74	8790.36	11614.1	10569.5	10627.3
CHR1_JGVV26_23_T01	VIT_01s0026g02520	Vitvi01g01021	Ribonuclease T2	NA	1580.12	936.587	1767.72	1518.46	1408.33	1150.12	652.161	475.556	369.19	2072.89	2298.24	2492.98
CHR1_JGVV26_230_T01	VIT_01s0026g00230	Vitvi01g00788	U4/U6 small nuclear ribonucleoprotein PRP31	NA	4745.81	4587.61	4192.64	5801.91	6641.31	6076.76	2802.66	2746.14	2012.32	8308.8	7183.29	8018.88		*	1.7889
CHR1_JGVV26_231_T01	VIT_01s0026g00220	Vitvi01g00787	Aldehyde dehydrogenase 1 precursor	NA	15470.5	11424.6	11758.3	14432.2	16448.8	16763.5	13576.8	14221.1	13262	18789.8	19380.4	20559.8
CHR1_JGVV26_232_T01	VIT_01s0026g00210	Vitvi01g00785	Aldehyde dehydrogenase (NAD+)	NA	506.387	629.846	606.076	529.772	519.397	622.403	2278.67	2366	2846.71	823.006	741.84	705.911		*	-4.29968
CHR1_JGVV26_233_T01	VIT_01s0026g00200	Vitvi01g00784	Xyloglucan endotransglucosylase/hydrolase 28	NA	182.501	156.235	400.274	387.801	417.56	299.69	173.858	170.002	182.848	207.347	171.423	248.378
CHR1_JGVV26_234_T01	VIT_01s0026g00190	Vitvi01g00782	Armadillo/beta-catenin repeat	NA	1919.27	1621.13	1687.27	1869.5	2139.16	2154.13	1936.99	1160.33	2008.42	2666.26	2561.8	2627.23
CHR1_JGVV26_235_T01	VIT_01s0026g00180	Vitvi01g00781	Serine/threonine kinase protein	NA	269.369	423.846	502.914	150	150	150	150	150	150	150	150	150
CHR1_JGVV26_236_T01	VIT_01s0026g00170	Vitvi01g00780	Equilibrative nucleoside transporter (ENT1)	NA	9213.24	7888.62	7670	11275.2	11513.4	9871.93	5273.62	2846.92	3047.58	11074.5	12435.9	12426.3
CHR1_JGVV26_237_T01	VIT_01s0026g00160	Vitvi01g02078	No hit	NA	240.704	307.805	222.426	177.737	222.743	186.378	699.396	1154.84	1364.41	335.262	377.217	338.271					*	-1.79047
CHR1_JGVV26_238_T01	VIT_01s0026g00150	Vitvi01g00779	Methyl-CPG-binding Domain 9 MBD9	NA	1254.56	1459.82	1197.72	967.754	961.441	1240.43	628.77	853.646	701.647	1070.51	985.709	1042.54
CHR1_JGVV26_239_T01	VIT_01s0026g00140	Vitvi01g00777	RNA-binding protein 25	NA	12007.7	11336.9	11142.3	11894.7	12365.1	12081.3	8958.4	8176.86	8877.58	12611.1	11138.9	11173.2		*	1.32577
CHR1_JGVV26_24_T01	VIT_01s0026g02510	Vitvi01g01020	Pentatricopeptide (PPR) repeat-containing	NA	525.353	511.822	350.027	862.094	724.828	637.162	395.96	425.626	270.426	835.518	733.697	824.318
CHR1_JGVV26_240_T01	VIT_01s0026g00130	Vitvi01g00776	Ulp1 protease family	NA	1692.91	1072.16	965.713	2577.07	1907.81	2223.36	557.441	602.082	571.283	2653.39	2839.07	2550.76
CHR1_JGVV26_243_T01	VIT_01s0026g00100	Vitvi01g00776	Ulp1 protease family	NA	844.107	768.694	578.596	1242.91	1076.97	1089.63	199.983	185.705	210.574	1407.46	1547.43	1418.83
CHR1_JGVV26_244_T01	VIT_01s0026g00090	Vitvi01g00776	Ulp1 protease family	NA	1202.94	1177.47	1436.05	1369.01	1506.24	1356.27	617.31	507.362	712.705	1597.53	1720.63	1825.73		*	2.07713
CHR1_JGVV26_245_T01	VIT_01s0026g00080	Vitvi01g00775	Metal-dependent phosphohydrolase HD domain-containing protein	NA	634.188	678.21	618.732	521.532	565.286	551.669	891.64	1286.9	1751.46	404.94	442.279	360.677
CHR1_JGVV26_246_T01	VIT_01s0026g00070	Vitvi01g02077	No hit	NA	1573.91	1928.29	1430.21	1334.84	1250.91	946.903	1935.35	2994.02	2326.5	1216.02	1758.18	1588.28
CHR1_JGVV26_247_T01	VIT_01s0026g00060	Vitvi01g02076	No hit	NA	5224.17	5427.31	6014.56	4867.94	5567.12	5103.38	4445.4	3697.87	4083.41	5553.72	5609.65	5667.73
CHR1_JGVV26_248_T01	VIT_01s0026g00050	Vitvi01g00773	Radical SAM domain-containing	NA	1389.15	1153.6	1247.33	1364.15	1360.88	1291.78	413.216	320.045	439.376	1250.22	1410.78	1302.44		*	3.23209
CHR1_JGVV26_249_T01	VIT_01s0026g00040	Vitvi01g00772	Pre-mRNA-processing factor 17	NA	6340.67	6144.88	5721.19	6562.03	6125.45	6748.78	5954.36	4670.37	4959.22	6601.53	6509.52	6534.65
CHR1_JGVV26_25_T01	VIT_01s0026g02500	Vitvi01g01019	Amino acid transport protein	NA	160.436	150.671	188.397	240.798	178.025	180.798	278.98	464.566	299.588	171.958	150	150
CHR1_JGVV26_250_T01	VIT_01s0026g00030	Vitvi01g00770	unknown	NA	544.152	459.851	401.24	544.626	531.149	482.693	504.075	621.512	709.512	444.781	514.045	395.151
CHR1_JGVV26_251_T01	VIT_01s0026g00010	Vitvi01g00763	No hit	NA	176.844	256.886	150	150	150	150	150	420.834	150	150	150	150
CHR1_JGVV26_26_T01	VIT_01s0026g02490	Vitvi01g01018	Apyrase	NA	8410.39	8056.83	7473.14	9328.22	8354.77	8894.95	5835	6359.56	6747.83	10408.7	10837.8	9407.71
CHR1_JGVV26_27_T01	VIT_01s0026g02480	Vitvi01g01017	CP12-2	NA	18195	20286.8	19524.7	14572.3	16661	12765	15339.4	10732.6	11435.1	12616.5	16107.5	16372.5
CHR1_JGVV26_28_T01	VIT_01s0026g02470	Vitvi01g01015; Vitvi01g01016	Zinc finger (C3HC4-type ring finger); NA	NA	5367.1	6763.99	4326.84	4879.41	5279.87	3913.67	3162.21	1731.62	2134.24	7118.67	7690.3	6099.7
CHR1_JGVV26_29_T01	VIT_01s0026g02460	Vitvi01g01013	Zinc finger homeobox 30	NA	374.124	441.273	403.303	407.177	470.711	443.246	474.305	1430.6	395.753	634.178	409.2	411.266
CHR1_JGVV26_3_T01	VIT_01s0026g02740	Vitvi01g01048	No hit	NA	696.469	918.787	907.989	741.793	726.061	565.154	195.215	174.614	244.031	516.007	685.611	587.975
CHR1_JGVV26_30_T01	VIT_01s0026g02450	Vitvi01g01012	Mini zinc finger 1 MIF1	NA	150	150	150	150	150	150	852.443	1499.9	1197.48	150	150	150
CHR1_JGVV26_32_T01	VIT_01s0026g02430	Vitvi01g01010	Calcineurin B	NA	1186.09	1399.95	1579.67	1037.83	1167.58	1280.25	330.257	250.923	281.233	1051.03	1027.81	1127.31
CHR1_JGVV26_33_T01	VIT_01s0026g02420	Vitvi01g01009	Unknown protein	NA	987.003	1224.38	1155.6	1404.01	1440.82	1233.47	2070.32	1482.71	1495.21	1776.99	1849.74	1814.52
CHR1_JGVV26_34_T01	VIT_01s0026g02410	Vitvi01g01008	Ribosomal protein L34 (RPL34A) 60S	NA	4290.24	5131.17	6247.2	3878.41	3301.48	3532.65	2214.86	2822.46	2716.2	3202.06	4068.17	4094.48
CHR1_JGVV26_35_T01	VIT_01s0026g02400	Vitvi01g02132	Glutathione S-transferase 10 GSTU10	NA	150	150.575	150	150	150	164.926	158.794	228.363	186.01	150	202.738	204.555
CHR1_JGVV26_36_T01	VIT_01s0026g02390	Vitvi01g02131	Glutathione S-transferase 10 GSTU10	NA	182.64	221.028	150	150	191.656	169.623	275.975	336.107	410.53	181.22	314.085	335.462
CHR1_JGVV26_38_T01	VIT_01s0026g02370	Vitvi01g01007	Glutathione S-transferase 10 GSTU10	NA	266.288	286.882	280.538	203.716	248.738	256.168	480.919	565.872	792.029	301.603	427.496	536.481
CHR1_JGVV26_39_T01	VIT_01s0026g02360	Vitvi01g00999	NAC domain-containing protein 9	NAC27	150	164.49	150	150	150	150	150	150	150	150	150	150
CHR1_JGVV26_4_T01	VIT_01s0026g02730	Vitvi01g01044	Anaphase-promoting complex component APC2	NA	3250.74	3018.04	2685.58	2506.21	2429.77	2795.61	1016.84	667.349	489.796	2877.94	3338.92	3310.98		*	4.11888
CHR1_JGVV26_40_T01	VIT_01s0026g02350	Vitvi01g00997	CAAX amino terminal protease	NA	776.051	942.063	997.663	1122.68	1058.28	1010.22	591.014	426.256	423.36	1027.83	1135.52	1252.97
CHR1_JGVV26_41_T01	VIT_01s0026g02340	Vitvi01g00995	Ankyrin protein kinase	NA	5580.4	5785.72	6628.46	6221.11	5433.96	6219.58	7172.51	5692.24	6063.61	5345.2	5804.47	5510.14
CHR1_JGVV26_42_T01	VIT_01s0026g02330	Vitvi01g00994	Phytochrome kinase substrate	NA	155.741	236.554	150	153.457	150	150	154.457	176.784	230.045	150	150	150
CHR1_JGVV26_44_T01	VIT_01s0026g02310	Vitvi01g00993	SUR2	NA	4369.24	5332.36	4388.38	6164.59	5893.14	5636.34	3615.46	3409.61	3084.47	5869.63	5812.37	5368.19
CHR1_JGVV26_45_T01	VIT_01s0026g02290	Vitvi01g00992	Origin recognition complex subunit 6	NA	428.51	423.804	679.005	722.721	759.296	635.044	150	150	150	643.916	857.13	802.067
CHR1_JGVV26_46_T01	VIT_01s0026g02280	Vitvi01g00991	Binding	NA	2745.67	2757.41	3154.6	2975.89	2575.29	2578.11	1524.17	1669.31	1415.8	2343.59	2551.57	2563.55		*	1.87832
CHR1_JGVV26_47_T01	VIT_01s0026g02260	Vitvi01g00988	Unknown protein	NA	1528.97	1552.64	1671.31	1209.11	1094.98	1083.34	664.611	338.759	414.378	934.577	937.3	992.965		*	3.35245
CHR1_JGVV26_48_T01	VIT_01s0026g02250	Vitvi01g02129	Haloacid dehalogenase hydrolase	NA	525.153	410.729	687.375	505.452	529.499	430.558	1251.47	2073	1673.77	484.442	579.948	512.351
CHR1_JGVV26_49_T01	VIT_01s0026g02240	Vitvi01g00986	ANTR2 (anion transporter 2	NA	3722.39	3113.09	2397.38	4987.47	4869.34	5017.14	5646.09	7412.58	5059.66	5495.46	4734.42	4347.36
CHR1_JGVV26_5_T01	VIT_01s0026g02720	Vitvi01g01040	ATP/GTP-binding protein	NA	4146.62	3068.56	3500.59	3975.38	4230.21	3771.34	3456.19	2757.05	2832.16	4353.94	4472.42	4875.28
CHR1_JGVV26_50_T01	VIT_01s0026g02230	Vitvi01g00985	Cullin 3a	NA	4279.07	4488.65	4403.4	5613.45	5750.9	5118.58	2514.1	2141.56	2603.17	5822.85	6051.1	5999.72		*	1.8145
CHR1_JGVV26_52_T01	VIT_01s0026g02210	Vitvi01g00981	Unknown protein	NA	8762.37	10293.7	10710	5475.51	5885.39	7519.76	7370.83	5531.34	6560.2	7787.98	9048.21	7361.96
CHR1_JGVV26_53_T01	VIT_01s0026g02200	Vitvi01g00980	TCP family transcription factor TCP15	NA	1628.96	3127.94	2293.85	1413.09	1609.15	1204.07	639.713	814.145	253.271	665.703	760.209	1036.55
CHR1_JGVV26_54_T01	VIT_01s0026g02190	Vitvi01g00979	ABA-responsive protein (HVA22c)	NA	1965.56	2768.9	2678.38	1022.98	901.885	853.983	2386.22	1223.92	1172.4	514.611	795.968	605.834
CHR1_JGVV26_55_T01	VIT_01s0026g02180	Vitvi01g02128	unknown	NA	232.175	182.968	191.321	150	150	154.922	191.215	193.758	247.153	187.554	152.939	150
CHR1_JGVV26_56_T01	VIT_01s0026g02170	Vitvi01g00977	Regulator of chromosome condensation (RCC1)	NA	1595.32	987.78	654.329	1387.04	1144.42	1750.25	412.005	286.05	319.119	1772.08	1547.68	1302.14
CHR1_JGVV26_59_T01	VIT_01s0026g02140	Vitvi01g00977	Regulator of chromosome condensation (RCC1)	NA	5540.59	5116.78	5820.83	4043.63	4263.13	5154.15	2554.35	1605.49	1942.77	4616.65	4621.78	4173.63		*	2.70019
CHR1_JGVV26_6_T01	VIT_01s0026g02710	Vitvi01g01038	NAC domain-containing protein 29	NAC26	3434.97	4043.64	2575.15	4444.81	4513.81	2747.09	6481.74	3936.03	4776.14	3710.14	4508.13	5568.39
CHR1_JGVV26_60_T01	VIT_01s0026g02130	Vitvi01g00975	Pentatricopeptide (PPR) repeat-containing protein	NA	746.124	830.663	865.386	943.244	907.981	741.282	669.954	996.011	790.98	864.245	908.651	901.789
CHR1_JGVV26_61_T01	VIT_01s0026g02120	Vitvi01g00972	Microtubule end binding protein 1 (EB1)	NA	1125.24	1152.43	1525.64	1008.77	1104.76	933.221	418.18	161.147	285.17	1210.66	1356.44	1144.54		*	4.39945
CHR1_JGVV26_62_T01	VIT_01s0026g02110	Vitvi01g00971	Ribosomal protein S9 (RPS9C) 40S	NA	11518.8	11945.7	9936.69	11452.3	10635	9811.94	11524.9	9948.09	11258.7	9479.86	10171.6	9688.55
CHR1_JGVV26_63_T01	VIT_01s0026g02100	Vitvi01g02127	Unknown protein	NA	13370.2	13638.4	11390.8	7413.82	7134.81	8793.08	7224.74	3465.59	3826.44	7496.9	8737.73	8114.03
CHR1_JGVV26_64_T01	VIT_01s0026g02090	NA	NA	NA	150	150	150	150	150	150	150	150	150	150	150	150
CHR1_JGVV26_65_T01	VIT_01s0026g02080	Vitvi01g00970	Kelch repeat-containing F-box protein	NA	4207.31	3768.1	4619.43	5439.65	5768.66	7001.48	2404.53	1575.99	1734.16	5696.66	5615.45	5835.61		*	2.20395
CHR1_JGVV26_66_T01	VIT_01s0026g02070	Vitvi01g00968	Peptidyl-prolyl cis-trans isomerase cyclophilin-type	NA	4238.6	4185.4	5250.42	2732.49	2978.22	2756.18	3251.55	3526.66	2890.3	1689.62	2046.19	2014.34					*	1.47246
CHR1_JGVV26_69_T01	VIT_01s0026g02030	Vitvi01g00964	Basic helix-loop-helix (bHLH) family	NA	150	150	150	150	153.178	150	217.857	261.252	282.686	150	174.79	150
CHR1_JGVV26_7_T01	VIT_01s0026g02700	Vitvi01g01037	CYP704G9	NA	150	150	150	150	150	150	193.986	223.21	152.323	150	150	150
CHR1_JGVV26_72_T01	VIT_01s0026g01970	Vitvi01g00960	RNA-binding region RNP-1 (RNA recognition motif)	NA	5049.84	5483.06	7832.28	5054.61	4554.97	4466.47	4000.64	2586.18	3014.51	5130.51	5295.45	5410.61
CHR1_JGVV26_73_T01	VIT_01s0026g01960	Vitvi01g00959	SUT2 (sucrose transporter 3)	NA	3169.43	2593.94	2400.49	4674.23	4151.46	3657.41	1619.3	1367.58	1283.53	4028.36	4352.54	4482.69
CHR1_JGVV26_74_T01	VIT_01s0026g01950	Vitvi01g00958	Homeobox-leucine zipper protein HB13	NA	3786.07	5643.41	5760.24	2953.8	2820.94	2405.32	2995.48	1553.98	2419.72	512.866	505.315	668.439					*	4.84997
CHR1_JGVV26_76_T01	VIT_01s0026g01930	Vitvi01g00957	Unknown protein	NA	6300.99	7819.59	8443.44	5950.23	6486.25	5716.34	6545.87	5404.49	6146.27	3990.02	6348.35	5867.79
CHR1_JGVV26_78_T01	VIT_01s0026g01910	Vitvi01g00956	Myb domain protein 88	MYB192	942.407	1217.84	1354.24	691.811	706.452	755.074	198.377	150	162.232	651.092	805.602	850.046
CHR1_JGVV26_79_T01	VIT_01s0026g01890	Vitvi01g00955	UDP-galactose transporter 3	NA	5851.01	5503.2	6491.23	3611.78	3233.68	5661.67	2901.32	2077.5	1966.28	3043.15	2946.48	2743.09		*	2.5695
CHR1_JGVV26_80_T01	VIT_01s0026g01880	Vitvi01g00954	Protein kinase APK1B	NA	4431.75	4336.89	4726.46	5607.33	6158.34	5428.41	2463.64	1976.17	1965.62	6331.07	7215.35	6970.81		*	2.10682
CHR1_JGVV26_81_T01	VIT_01s0026g01870	Vitvi01g00953	Avr9/Cf-9 induced kinase 1	NA	243.133	214.556	244.976	807.726	929.539	708.628	150	150	150	1756.84	1583.95	1556.81					*	-2.00238
CHR1_JGVV26_82_T01	VIT_01s0026g01860	Vitvi01g00952	MAIGO 1 MAG1	NA	8446.74	8650.13	10235.3	7922.31	8054.43	7205.18	9156.14	6727.25	7636.03	9094.13	9823.27	10283.7
CHR1_JGVV26_83_T01	VIT_01s0026g01850	Vitvi01g02121	Pyrrolo-quinoline quinone	NA	277.078	356.697	203.042	150	219.481	188.709	247.087	674.544	289.477	216.903	208.718	159.485
CHR1_JGVV26_84_T01	VIT_01s0026g01840	Vitvi01g00950	Quinonprotein alcohol dehydrogenase	NA	165.766	224.295	150	163.854	167.02	163.197	150	265.867	150	150	150	152.086					*	1.09287
CHR1_JGVV26_85_T01	VIT_01s0026g01810	Vitvi01g02116	Squamosa promoter-binding protein 12 (SPL12)	NA	1726.73	498.568	515.008	1881.45	1541.49	2151.24	1980.91	2906.63	2857.9	3015.36	2020.55	1864.07
CHR1_JGVV26_86_T01	VIT_01s0026g01800	Vitvi01g02114	No hit	NA	319.478	299.875	307.256	241.316	286.971	262.183	573.845	608.271	561.961	366.849	319.531	318.806		*	-1.88221
CHR1_JGVV26_87_T01	VIT_01s0026g01790	Vitvi01g00945	Calmodulin binding protein	NA	1363.36	1161.79	1679.84	1003.36	954.531	1071.25	564.123	878.784	770.103	707.757	761.695	857.409
CHR1_JGVV26_88_T01	VIT_01s0026g01780	Vitvi01g00944	Leucine-rich repeat transmembrane	NA	956.218	1220.95	1026.5	1031.6	880.015	1045.23	743.163	422.418	883.16	561.348	718.994	541.935
CHR1_JGVV26_89_T01	VIT_01s0026g01770	Vitvi01g00943	Ubiquitin-conjugating enzyme E2 A	NA	18258	17901.8	21028.9	19398	19932.7	17814.8	20163.5	18949.9	19742.8	20246	22174.4	17278.2
CHR1_JGVV26_9_T01	VIT_01s0026g02680	Vitvi01g01035	Oxygen evolving enhancer 3 (PsbQ)	NA	537.758	588.283	783.468	926.649	976.593	834.658	841.482	1886.42	835.422	610.33	1028.87	1064.99
CHR1_JGVV26_90_T01	VIT_01s0026g01750	Vitvi01g00942	Pentatricopeptide (PPR) repeat-containing	NA	289.444	266.723	237.649	350.148	224.691	271.536	444.625	647.26	428.881	371.438	316.304	233.334
CHR1_JGVV26_91_T01	VIT_01s0026g01740	Vitvi01g00941	CBS	NA	757.033	712.262	758.223	795.761	840.504	721.098	165.602	150	150	723.106	624.76	678.591		*	4.78416
CHR1_JGVV26_92_T01	VIT_01s0026g01730	Vitvi01g00940	WRKY DNA-binding protein 72	WRKY02	487.365	650.574	475.306	663.111	654.564	604.789	303.254	307.188	341.178	957.131	744.648	888.001
CHR1_JGVV26_93_T01	VIT_01s0026g01720	Vitvi01g00938	ATWHY1/PTAC1 (A. thaliana WHIRLY 1)	NA	3657.34	4411.77	4127.58	3501.12	3396.4	3063.31	2759.22	2141.57	2096.08	3499.82	3915.12	3688.79
CHR1_JGVV26_94_T01	VIT_01s0026g01710	Vitvi01g00937	Zinc knuckle	NA	1577.59	1683.54	1682.31	2149.14	2068.56	1631.48	669.362	465.264	511.809	1751.18	2206.38	1860.04		*	3.00251
CHR1_JGVV26_95_T01	VIT_01s0026g01700	Vitvi01g00935	Unknown protein	NA	2845.85	3063.86	4162.74	3364.67	3233.05	2687.42	2444.71	1957.23	2209.84	3295.22	4004.37	3521.58
CHR1_JGVV26_96_T01	VIT_01s0026g01690	Vitvi01g00934	Ethylene-responsive transcription factor WRINKLED 1	NA	153.129	184.559	161.722	206.755	158.276	210.771	269.178	436.255	365.319	152.674	190.203	150
CHR1_JGVV26_97_T01	VIT_01s0026g01680	Vitvi01g00933	Pectate lyase	NA	150	183.122	150	150	150	150	173.71	152.02	156.084	150	150	150
CHR1_JGVV26_98_T01	VIT_01s0026g01670	Vitvi01g02109	Pectate lyase, N-terminal	NA	240.864	347.583	204.187	169.391	201.444	195.236	489.195	684.005	591.693	190.921	198.862	200.15
CHR1_JGVV26_99_T01	VIT_01s0026g01660	Vitvi01g00932	Alpha-amylase isozyme C2 precursor	NA	5238.67	5256.12	4065.88	7426.96	7752.03	6646.52	2534.63	2050.18	2024.67	7737.65	7409.2	7879.65
CHR1_PDVV10_102_T01	VIT_01s0010g01320	NA	NA	NA	779.426	844.078	485.174	385.838	518.928	468.382	1596.7	2455.59	1902.26	875.727	515.396	449.927
CHR1_PDVV10_103_T01	VIT_01s0010g01340	Vitvi01g01396	GTPase activating protein	NA	1286.63	1261.59	1263.53	1363.42	1556.94	1620.75	3300.62	4608.39	4385.16	1807.88	1625.75	1652.82
CHR1_PDVV10_104_T01	VIT_01s0010g01350	Vitvi01g01397	ADP-glucose pyrophosphorylase large subunit CagpL2	NA	1261.2	785.37	872.898	666.298	869.236	1137.06	891.155	768.994	949.941	759.916	807.255	1048.37
CHR1_PDVV10_105_T01	VIT_01s0010g01360	NA	NA	NA	150	150	150	150	150	150	810.171	2153.32	2406.01	150	161.519	150
CHR1_PDVV10_110_T01	VIT_01s0010g01420	Vitvi01g01408	Auxin response factor 1	NA	795.266	171.204	260.848	1044.27	873.413	1088.31	893.25	974.899	640.443	1241.78	968.859	879.198
CHR1_PDVV10_12_T01	VIT_01s0010g00130	Vitvi01g01177	Apyrase	NA	234.268	269.606	333.065	302.961	274.856	358.906	553.931	501.282	808.447	335.891	405.076	374.627
CHR1_PDVV10_13_T01	VIT_01s0010g00140	Vitvi01g01177	Apyrase	NA	648.567	438.245	539.704	633.299	649.686	913.83	809.302	1357.54	968.196	996.202	829.374	764.901
CHR1_PDVV10_136_T01	VIT_01s0010g01690	NA	NA	NA	1980.88	2842.41	1152.15	1391.95	1028.89	1462.05	29472	29755.5	26798.3	1413.26	1715.39	1175.68		*	-14.3966
CHR1_PDVV10_162_T01	VIT_01s0010g01990	Vitvi01g01471	D8-sphingolipid desaturase	NA	7752.86	6305.78	7045.24	7701.77	7955.42	8116.6	9069.22	10473.1	8631.59	6923.21	5537.67	6082.24
CHR1_PDVV10_171_T01	VIT_01s0010g02110	Vitvi01g01494	Zinc finger (C3HC4-type ring finger)	NA	857.186	877.986	1116.08	749.076	811.373	927.88	3267.77	1527.05	2105.93	1277.05	1130.28	1131.86
CHR1_PDVV10_198_T01	VIT_01s0010g02400	Vitvi01g02215	No hit	NA	232.17	342.168	150	150	166	156.012	1831.98	3469.11	1980.89	156.119	322.422	201.41
CHR1_PDVV10_22_T01	VIT_01s0010g00260	Vitvi01g01253	RANGAP1 (RAN GTPASE activating protein 1)	NA	329.749	246.405	384.17	463.27	493.479	551.642	478.772	1325.74	578.405	565.697	494.776	508.458
CHR1_PDVV10_263_T01	VIT_01s0010g03210	Vitvi01g02251	HcrVf1 protein	NA	194.82	289.408	150	236.166	413.978	269.23	166.972	318.542	166.603	353.683	374.803	810.357
CHR1_PDVV10_29_T01	VIT_01s0010g00370	Vitvi01g02166	No hit	NA	1323.47	2438.57	748.658	602.086	690.118	622.394	1359.11	393.933	222.199	846.379	728.814	750.085
CHR1_PDVV10_299_T01	VIT_01s0010g03640	Vitvi01g01651	DnaJ homolog, subfamily A, member 3	NA	1179.41	930.64	2188.91	1794.95	1722.41	1634.34	220.709	208.534	217.327	2012.67	2113.05	2043.74					*	-1.19756
CHR1_PDVV10_318_T01	VIT_01s0010g03860	Vitvi01g02274	Unknown	NA	842.428	532.717	1354.84	1142.67	1037.46	974.164	669.463	964.178	923.396	1245.3	1113.91	939.74
CHR1_PDVV10_63_T01	VIT_01s0010g00780	NA	NA	NA	150	150	150	150	150	150	691.793	1344.14	829.055	150	150	150
CHR1_PDVV10_65_T01	VIT_01s0010g00790	Vitvi01g01328	No hit	NA	160.532	326.373	150	150	211.476	225.345	314.464	560.604	606.201	179.455	301	259.481
CHR1_PDVV10_9_T01	VIT_01s0010g00090	NA	NA	NA	899.235	629.446	660.181	1032.44	938.432	1257.4	1562.47	2514.58	1337.51	1387.22	952.318	1010.73
CHR1_PDVV10_97_T01	VIT_01s0010g01240	Vitvi01g02188	Argonaute (AGO1)	NA	1326.78	247.818	502.824	1659.79	1458.53	2512.74	1172.53	1252.72	1207.46	3126.45	1838.6	1767.1
CHR1_PDVV10_98_T01	VIT_01s0010g01260	Vitvi01g01388	23S ribosomal RNA	NA	42376.7	46325.8	44361.4	46392.3	47051.2	47872.6	41215.7	45875.4	45502.3	52595.3	49815.3	54021
CHR1_PDVV11_341_T01	VIT_01s0011g03170	Vitvi01g00252	PFT1 (phytochrome and flowering time 1) MED25	NA	4725.68	6102.19	5380.01	5556.8	5335.47	5140.92	4702.77	3104.26	3494.3	5703.61	5492.46	4738.24
CHR1_PDVV11_362_T01	VIT_01s0011g03000	Vitvi01g01928	No hit	NA	401.991	442.523	882.764	358.947	351.421	254.859	150	150	150	150	171.236	209.134
CHR1_PDVV11_386_T01	VIT_01s0011g02760	Vitvi01g00216	No hit	NA	352.539	264.268	182.057	672.896	566.764	655.291	963.974	2401.45	1726.65	890.566	738.485	650.729
CHR1_PDVV11_415_T01	VIT_01s0011g02400	Vitvi01g01900	No hit	NA	182.766	211.308	168.172	150	150	150	440.176	550.503	616.969	150	150	162.072
CHR1_PDVV11_422_T01	VIT_01s0011g02290	Vitvi01g00185	Zf A20 and AN1 domain-containing stress-associated protein 7	NA	158.905	150	153.665	150	150	291.881	502.787	727.656	854.293	181.58	224.619	176.744
CHR1_PDVV11_464_T01	VIT_01s0011g01840	Vitvi01g01885	No hit	NA	877.157	742.764	754.343	681.901	771.443	910.351	15264.6	21348.2	21426.9	1228.14	1226.97	1037.08
CHR1_PDVV11_491_T01	VIT_01s0011g01580	Vitvi01g01871	F-box family protein	NA	203.946	297.674	150	150	150	150	150	220.117	207.915	150	164.345	198.326
CHR1_PDVV113_16_T01	VIT_01s0113g00180	Vitvi01g02143	unknown	NA	1302.9	1106.5	737.921	545.778	711.775	570.039	545.371	221.362	234.788	996.548	803.423	861.941
CHR1_PDVV127_25_T01	VIT_01s0127g00610	Vitvi01g00723	Beta-1,3-glucanase	NA	385.21	513.712	440.721	282.536	291.007	374.916	365.192	414.149	321.166	319.418	283.324	252.103
CHR1_PDVV146_4_T01	VIT_01s0146g00040	Vitvi01g02284	Unknown protein	NA	748.165	1224.73	428.882	276.184	379.754	354.122	730.449	993.4	918.141	422.608	420.174	451.318
CHR1_PDVV244_18_T01	VIT_01s0244g00180	Vitvi01g02297	CTV.20	NA	522.872	572.755	319.904	184.315	357.02	297.764	181.568	150	200.328	359.434	309.934	433.663
CHR1_PDVV26_109_T01	VIT_01s0026g01580	Vitvi01g00922	Glyoxal oxidase	NA	606.211	496.802	484.967	875.769	878.073	1055.05	404.977	621.578	612.696	407.652	342.794	655.814
CHR1_PDVV26_131_T01	VIT_01s0026g01370	Vitvi01g00892	Glutathione S-transferase 29 GSTU18	NA	224.427	324.382	226.559	252.457	251.631	247.24	2719.33	3815.99	3194.03	369.774	415.926	349.665
CHR1_PDVV26_132_T01	VIT_01s0026g01360	Vitvi01g00891	Unknown	NA	2983.64	2329.9	2494.97	3361.14	2923.19	3215.69	2230.18	2611.91	3018.67	4166.46	3435.25	3315.78
CHR1_PDVV26_133_T01	VIT_01s0026g01350	Vitvi01g02105	MAIGO 1 MAG1	NA	2140.87	2222.31	3064.15	1475.93	1502.36	1665.1	2259.78	1688.03	2533.04	1711.36	1604.35	1612.13
CHR1_PDVV26_208_T01	VIT_01s0026g00560	Vitvi01g02090	No hit	NA	171.511	181.003	160.999	150.349	160.218	157.723	983.407	764.009	878.898	150	218.048	150		*	-5.1144
CHR1_PDVV26_51_T01	VIT_01s0026g02270	Vitvi01g00989	Kinase	NA	712.384	999.846	788.222	230.063	241.584	201.063	636.83	678.146	1030.34	187.397	259.545	182.863
CHR1_PDVV26_74_T01	VIT_01s0026g02020	Vitvi01g02126	No hit	NA	177.228	208.244	150.467	150	163.522	150	1178.24	808.494	697.886	214.458	231.891	221.411					*	-1.44062
CHR1_RANDOM_GSVIVT00001329001_T01	VIT_01s0011g00020	Vitvi01g02156	No hit	NA	4739.3	5598.37	2623.14	2045.22	2852.02	2245.13	1998.92	181.827	150	2763.78	2383.39	2623.94
CHR1_RANDOM_GSVIVT00001333001_T01	VIT_01s0011g00260	Vitvi01g02158	Unknown	NA	207.998	164.622	405.34	150	150	169.137	342.293	491.101	563.396	150	201.527	150
CHR1_RANDOM_JGVV155_1_T01	VIT_01s0011g00220	Vitvi01g02157	WRKY DNA-binding protein 3	WRKY58	2806.66	2336.67	1438.56	3577.93	3205.17	3273.93	870.101	595.36	525.389	4170.65	3708.74	3533.53
CHR1_RANDOM_JGVV155_2_T01	VIT_01s0011g00270	Vitvi01g01153	Division regulator MinE, Plastid	NA	2494.4	2647.11	3567.68	2246.41	2493.86	2058.22	789.165	580.04	674.447	2799.96	3020.51	2969.06
CHR1_RANDOM_JGVV155_4_T01	VIT_01s0011g00330	Vitvi01g01157	Protein Phosphatase 2A subunit A3 PP2AA3	NA	8474.97	7826.94	7426.62	8219.86	8600.35	9080	8566.36	8384.18	9011.47	9000.13	8047.89	8014.91
CHR1_RANDOM_JGVV155_5_T01	VIT_01s0011g00430	Vitvi01g02159	No hit	NA	1514.23	1055.58	827.508	1634.1	1361.54	1238.83	881.778	1432.01	1375.55	2201.25	1179.99	1361.31
CHR1_RANDOM_JGVV155_6_T01	VIT_01s0011g00480	Vitvi01g02160	Aspartate/glutamate/uridylate kinase	NA	4528.05	5192.23	5468.08	4018.58	4120.53	4428.47	3654.72	3935.34	3326.84	3373.75	4406.28	3947.48
CHR1_RANDOM_JGVV155_7_T01	VIT_01s0011g00560	Vitvi01g01165	DREPP plasma membrane polypeptide	NA	8039.82	8240.59	10794.3	12516.7	11377.8	6916.53	7933.65	7779.51	9302.61	7063.92	6291.21	7816.14
CHR10_GSVIVT00006725001_T01	VIT_10s0405g00070	Vitvi10g01718	RAB GTPase RABA5A	NA	783.475	708.404	653.099	474.706	395.259	638.517	612.976	410.355	399.672	340.819	378.508	335.022
CHR10_GSVIVT00007268001_T01	VIT_10s0523g00010	Vitvi10g00140	NA	NA	390.986	150	150	521.006	339.738	570.504	150	174.51	179.472	572.496	336.003	358.51
CHR10_GSVIVT00021093001_T01	VIT_10s0003g00100	Vitvi10g00486	No hit	NA	433.141	422.56	475.877	688.209	552.96	644.995	351.034	1303.19	204.727	708.438	655.877	709.555
CHR10_GSVIVT00021131001_T01	VIT_10s0003g00450	Vitvi10g01776	No hit	NA	300.338	168.44	155.673	442.469	403.57	479.471	219.094	205.272	201.599	562.358	342.894	431.095
CHR10_GSVIVT00021157001_T01	VIT_10s0003g00720	Vitvi10g01783	No hit	NA	686.806	644.051	1034.75	639.385	738.575	634.619	1424.57	2105.6	2425.78	870.554	876.207	809.025
CHR10_GSVIVT00021158001_T01	VIT_10s0003g00750	Vitvi10g01784	No hit	NA	630.477	614.684	991.019	705.263	769.009	709.901	1273.84	1111.87	710.239	978.868	833.98	877.057
CHR10_GSVIVT00021217001_T01	VIT_10s0003g01290	Vitvi10g00584	No hit	NA	821.08	819.722	1005.72	739.369	813.201	704.526	339.654	293.048	337.196	907.746	902.726	860.494
CHR10_GSVIVT00021273001_T01	VIT_10s0003g01820	Vitvi10g00638	NLI interacting factor (NIF) family protein	NA	367.543	390.735	328.778	437.792	278.97	393.715	1465.53	2916.76	1882.37	282.995	390.914	309.318
CHR10_GSVIVT00021333001_T01	VIT_10s0003g02320	Vitvi10g01819; Vitvi10g01820	SRG1 (senescence-related gene 1) oxidoreductase; NA	NA	220.24	288.731	171.244	160.45	150	150	650.333	895.075	707.152	184.086	152.494	150
CHR10_GSVIVT00021341001_T01	VIT_10s0003g02370	Vitvi10g01825	No hit	NA	436.577	393.253	508.278	316.625	462.779	518.151	1890.78	1704.36	2519.64	589.979	560.894	499.519
CHR10_GSVIVT00021361001_T01	VIT_10s0003g02500	NA	NA	NA	174.843	201.234	150	214.261	150	150	673.642	710.801	848.753	150	150	150		*	-4.245
CHR10_GSVIVT00021408001_T01	VIT_10s0003g02920	Vitvi10g01840	FLS2 (flagellin-sensitive 2)	NA	154.474	176.209	150	150	150	150	523.309	731.065	697.527	150	155.078	150
CHR10_GSVIVT00021438001_T01	VIT_10s0003g03200	Vitvi10g01847	Mitochondrial-processing peptidase subunit alpha	NA	9278.71	10595	9527.1	7565.15	7868.94	8816.76	8994.17	7111.04	6260.88	7850.37	8340.82	8193.9
CHR10_GSVIVT00021476001_T01	VIT_10s0003g03540	Vitvi10g01864	Lupeol synthase	NA	150	150	150	150	150	150	302.785	471.465	759.432	150	171.063	150
CHR10_GSVIVT00021483001_T01	VIT_10s0003g03570	Vitvi10g01867	Cycloartenol Synthase	NA	150	150	150	150	150	150	372.702	433.571	527.371	154.732	157.742	150
CHR10_GSVIVT00021487001_T01	VIT_10s0003g03620	Vitvi10g01871	Lupeol synthase 2	NA	436.855	699.392	266.479	248.722	269.844	215.45	322.014	520.595	207.184	252.023	208.074	241.704
CHR10_GSVIVT00021498001_T01	VIT_10s0003g03680	NA	NA	NA	365.206	564.416	176.941	196.326	178.552	160.239	212.913	150	150	163.255	177.238	183.482
CHR10_GSVIVT00021508001_T01	VIT_10s0003g03760	Vitvi10g01878	No hit	NA	150	209.04	150	168.664	150	154.519	315.36	671.414	323.984	150	150	150
CHR10_GSVIVT00021560001_T01	VIT_10s0003g04150	Vitvi10g00859	No hit	NA	416.266	615.943	258.759	276.688	256.949	336.261	1262.03	1392.52	1409.05	258.716	355.174	207.559
CHR10_GSVIVT00021563001_T01	VIT_10s0003g04190	Vitvi10g00864	Lipase class 3	NA	244.175	251.953	172.366	150.879	173.065	177.694	150	359.372	150	162.123	150	150
CHR10_GSVIVT00021567001_T01	VIT_10s0003g04220	Vitvi10g00868	Lipase class 3	NA	341.161	525.85	193.395	164.946	179.029	162.526	387.199	399.436	271.558	233.443	218.513	256.289
CHR10_GSVIVT00021581001_T01	VIT_10s0003g04310	Vitvi10g01895	ATP synthase CF0 C chain	NA	2210.24	2733.82	2700.48	3406.47	2541.27	2746.84	6756.23	6779.35	5912.54	3919.5	3827.03	3167.05		*	-2.54405
CHR10_GSVIVT00021592001_T01	VIT_10s0003g04440	Vitvi10g01897	Polyprotein	NA	1156.02	1107.29	757.035	818.4	831.048	1054.85	505.04	496.974	555.038	1402.5	991.259	1046.33
CHR10_GSVIVT00021633001_T01	VIT_10s0003g04750	Vitvi10g01902	NADPH-ferrihemoprotein reductase	NA	659.496	963.452	441.378	465.736	582.252	484.253	516.484	466.192	532.603	665.067	550.599	565.15
CHR10_GSVIVT00021636001_T01	VIT_10s0003g04770	Vitvi10g01904; Vitvi10g01905	NA; Leucine-rich repeat transmembrane protein kinase	NA	764.022	977.407	698.151	381.872	469.056	509.368	1664.46	2408.34	2657.54	425.046	488.731	534.113
CHR10_GSVIVT00021637001_T01	VIT_10s0003g04780	Vitvi10g00924	No hit	NA	150	150	150	150	150	150	2887.12	4738.93	4670.2	150	244.854	150
CHR10_GSVIVT00021638001_T01	VIT_10s0003g04790	Vitvi10g00926	No hit	NA	159.896	150	150	150	150	150	170.525	177.376	150	195.771	150	150
CHR10_GSVIVT00021648001_T01	VIT_10s0003g04870	Vitvi10g00932; Vitvi10g01911	Receptor kinase TRKe; NA	NA	418.522	434.316	326.968	258.291	303.824	300.416	235.533	152.303	244.773	296.142	277.594	383.073
CHR10_GSVIVT00021651001_T01	VIT_10s0003g04890	Vitvi10g00936	Mucin	NA	1100.38	1632.9	852.608	608.479	758.978	649.734	574.797	431.757	403.127	892.066	768.189	889.259
CHR10_GSVIVT00021656001_T01	VIT_10s0003g04920	Vitvi10g01913	No hit	NA	150	150	150	150	150	150	1242.09	2063.49	1419.94	150	151.375	150
CHR10_GSVIVT00021657001_T01	VIT_10s0003g04930	Vitvi10g01914	No hit	NA	743.135	688.264	574.29	770.374	787.553	810.225	1766.1	2954.14	2872.31	1045.52	900.254	940.473
CHR10_GSVIVT00021673001_T01	VIT_10s0003g05090	Vitvi10g00957	Wall-associated kinase 1 (WAK1)	NA	558.859	526.861	341.294	368.848	310.725	308.577	332.038	316.76	308.411	280.767	218.498	237.276
CHR10_GSVIVT00021675001_T01	VIT_10s0003g05100	Vitvi10g00960	Unknown	NA	377.241	516.9	185.395	176.115	173.629	175.553	361.689	414.306	577.438	199.332	200.864	218.179
CHR10_GSVIVT00021684001_T01	VIT_10s0003g05140	Vitvi10g00976	No hit	NA	150	150	150	150	150	150	150	150	150	150	150	150
CHR10_GSVIVT00021685001_T01	VIT_10s0003g05150	Vitvi10g01921; Vitvi10g00980; Vitvi10g00982	NA; Peptidoglycan-binding LysM	NA	284.372	262.418	257.893	301.38	279.908	250.835	398.746	538.615	448.897	302.861	274.227	279.07
CHR10_GSVIVT00021687001_T01	VIT_10s0003g05180	Vitvi10g00985	Wall-associated receptor kinase 5	NA	374.17	366.53	311.09	326.536	343.094	297.332	226.445	273.121	315.739	328.265	294.797	385.858
CHR10_GSVIVT00021695001_T01	VIT_10s0003g05220	Vitvi10g01925	No hit	NA	150	150	150	150	150	150	410.808	406.457	802.848	150	150	150
CHR10_GSVIVT00021703001_T01	VIT_10s0003g05280	Vitvi10g01930	No hit	NA	204.615	196.815	169.226	160.206	207.28	154.831	238.346	458.818	298.21	219.712	150	197.411
CHR10_GSVIVT00021718001_T01	VIT_10s0003g05400	Vitvi10g01932	No hit	NA	226.361	260.782	151.595	216.052	175.195	259.577	640.903	738.685	1051.64	176.964	301.231	219.04
CHR10_GSVIVT00021719001_T01	VIT_10s0003g05410	Vitvi10g01933	No hit	NA	207.351	263.018	229.983	240.63	191.358	248.334	740.047	532.059	567.179	301.482	317.654	285.415
CHR10_GSVIVT00021722001_T01	VIT_10s0003g05440	NA	NA	NA	277.026	210.207	227.54	200.792	256.933	228.424	183.67	251.065	154.428	296.795	306.476	328.976
CHR10_GSVIVT00021742001_T01	VIT_10s0003g05600	Vitvi10g01059	No hit	NA	375.1	380.386	464.913	317.695	254.603	300.662	582.229	339.463	647.885	398.916	452.905	363.002
CHR10_GSVIVT00021757001_T01	VIT_10s0003g05710	Vitvi10g01937	No hit	NA	150	150	150	150	150	150	329.207	335.58	418.433	150	185.81	150
CHR10_GSVIVT00021768001_T01	VIT_10s0003g05750	Vitvi10g01082	CYP89H3	NA	176.764	208.701	186.921	150	160.456	150	180.991	320.844	227.894	156.94	150	159.286
CHR10_GSVIVT00021770001_T01	VIT_10s0003g05760	Vitvi10g01941	Pentatricopeptide repeat-containing protein	NA	335.188	355.447	406.84	318.76	244.302	260.66	372.464	333.999	240.846	236.288	270.893	307.506
CHR10_GSVIVT00026147001_T01	VIT_10s0042g00190	Vitvi10g02035	No hit	NA	188.712	150.852	239.398	150	154.133	150	295.467	188.999	249.635	181.766	150	150
CHR10_GSVIVT00026157001_T01	VIT_10s0042g00290	Vitvi10g01449	Zinc finger (DHHC type)	NA	652.466	513.813	627.503	541.02	496.807	580.922	1590.71	1153.04	1313.5	653.642	553.745	596.295
CHR10_GSVIVT00026164001_T01	VIT_10s0042g00400	Vitvi10g02031	No hit	NA	3998.07	2803.11	3068.04	7517.94	6325.45	5177.78	4450.21	7359.24	5818.55	6021.59	4661.84	4234.56
CHR10_GSVIVT00026165001_T01	VIT_10s0042g00410	Vitvi10g02030	No hit	NA	150	150	293.65	184.862	282.783	210.826	150	150	150	319.556	316.008	289.726
CHR10_GSVIVT00026172001_T01	VIT_10s0042g00470	Vitvi10g02028	Carbonic anhydrase	NA	561.583	708.051	888.601	834.537	947.04	846.855	1034.64	1859.71	764.218	895.417	897.676	1192.88
CHR10_GSVIVT00026177001_T01	VIT_10s0042g00530	Vitvi10g02026	No hit	NA	1886.89	1617.33	1562.92	2384.39	2430.1	3070.23	843.048	424.599	494.809	3582.12	2994.22	3474.65		*	2.87505
CHR10_GSVIVT00026200001_T01	VIT_10s0042g00720	Vitvi10g01401; Vitvi10g01402	NA; ATP-dependent RNA helicase	NA	355.486	183.528	225.095	488.628	395.338	515.118	511.819	231.907	402.984	473.178	363.479	401.945
CHR10_GSVIVT00026230001_T01	VIT_10s0042g00980	Vitvi10g02010	Protein kinase	NA	254.989	310.417	215.12	188.288	269.018	184.158	151.436	206.642	232.886	283.333	305.606	429.14
CHR10_GSVIVT00026237001_T01	VIT_10s0042g01010	Vitvi10g01368	CYP714A1	NA	368.448	674.744	261.116	240.168	258.274	296.268	1388.67	2375.39	2341.45	305.059	358.376	321.961
CHR10_GSVIVT00026249001_T01	VIT_10s0042g01080	Vitvi10g02008	No hit	NA	169.266	177.052	150	150	150	150	487.057	656.749	855.154	150	298.76	185.528
CHR10_GSVIVT00026278001_T01	VIT_10s0042g01310	Vitvi10g02007	No hit	NA	803.057	1140.57	539.858	544.974	539.391	753.513	5298.77	7405.55	7222.98	541.377	557.32	497.859
CHR10_GSVIVT00026284001_T01	VIT_10s0042g01410	Vitvi10g02006	No hit	NA	2526.34	2573.86	2883.96	1888.22	2144.33	2447.12	7246.58	5769	7083.73	3324.82	2512.17	2925
CHR10_GSVIVT00034329001_T01	VIT_10s0071g01180	Vitvi10g02088	No hit	NA	1586.59	1556.01	1619.62	1544.45	1524.29	1924.1	3554.28	3595.46	3149.92	2266.78	1879.94	1805.36		*	-2.16278
CHR10_GSVIVT00034338001_T01	VIT_10s0071g01090	Vitvi10g01573	LUG (LEUNIG)	NA	185.563	202.899	150	150	195.468	166.968	457.836	1169.53	962.634	150	199.1	174.088
CHR10_GSVIVT00034367001_T01	VIT_10s0071g00830	Vitvi10g02081	Binding	NA	9564.43	4860.37	5212.28	8899.9	8514.9	9632.04	5988.87	9740.43	10428.3	9831.87	6247.42	6309.17
CHR10_GSVIVT00034421001_T01	VIT_10s0071g00260	Vitvi10g02052	No hit	NA	1462.22	2045.39	1178.13	791.193	966.894	1059.59	1898.61	150	150	1445.87	1255.36	1142.38
CHR10_GSVIVT00034439001_T01	VIT_10s0071g00100	Vitvi10g01487	NHL repeat-containing protein	NA	916.296	622.671	757.021	393.8	411.465	547.618	531.846	257.385	513.075	177.093	187.013	222.232
CHR10_GSVIVT00034446001_T01	VIT_10s0071g00060	Vitvi10g02042	No hit	NA	830.773	722.28	766.261	1133.87	1069.17	789.701	924.508	1050.46	1235.57	1837.22	1465.15	1266.63
CHR10_GSVIVT00037947001_T01	VIT_10s0092g00160	Vitvi10g01950	No hit	NA	1546.96	429.623	697.12	1927.73	1428.99	2091.04	991.763	1180.72	1298.04	2427.85	1899.13	1763.42
CHR10_GSVIVT00037977001_T01	VIT_10s0092g00410	Vitvi10g01956	No hit	NA	3501.57	3454.82	3540.68	2292.98	2811.91	2985.22	7167.22	7807.88	7935.4	3750.84	2797.72	3409.45		*	-2.18256
CHR10_GSVIVT00037978001_T01	VIT_10s0092g00420	Vitvi10g01148	No hit	NA	1506.74	1576.53	1650.5	1417.63	1329.03	1443.83	10078.4	12882.7	12382.3	2340.47	1991.78	2214.13		*	-7.46623
CHR10_GSVIVT00037979001_T01	VIT_10s0092g00430	Vitvi10g01149	No hit	NA	153.27	150	214.671	150	150	150	440.643	425.099	369.466	178.382	190.249	180.476		*	-2.38484
CHR10_GSVIVT00038007001_T01	VIT_10s0092g00660	Vitvi10g01178	CBS domain containing protein	NA	550.65	664.972	672.467	397.734	520.335	600.191	638.643	709.697	756.746	572.381	589.986	575.951
CHR10_JGVV116_1_T01	VIT_10s0116g00040	Vitvi10g00001	No hit	NA	991.988	632.58	1508.9	1903.78	1670.37	1982.28	1447.33	1725.82	1940	1911.07	1774.29	1761.18
CHR10_JGVV116_10_T01	VIT_10s0116g00280	Vitvi10g00012	UDP-3-O-[3-hydroxymyristoyl] glucosamine N-acyltransferase	NA	2234.11	2421.53	2146.64	2124.19	1935.07	1768.62	2161.93	2620.1	2548.76	1752.63	2060.66	2024.24
CHR10_JGVV116_100_T01	VIT_10s0116g01710	Vitvi10g00092	Galactosyltransferase family protein	NA	575.74	811.109	625.526	587.969	688.135	895.17	2631.49	3543.42	4196.24	810.856	722.775	839.813
CHR10_JGVV116_101_T01	VIT_10s0116g01720	Vitvi10g00093	Unknown protein	NA	431.014	374.32	540.309	588.753	642.305	580.572	1858.67	2915.49	3306.56	712.122	679.213	586.911
CHR10_JGVV116_102_T01	VIT_10s0116g01730	Vitvi10g00094	Soluble starch synthase 3, chloroplast precursor	NA	8246.42	7714.04	6698.12	7901.74	7915.49	8361.25	6232.61	4411.46	5088.35	9101.27	9649.5	9554.07					*	-1.17066
CHR10_JGVV116_103_T01	VIT_10s0116g01740	Vitvi10g00095; Vitvi10g00096	NA; ATP synthase gamma chain 1t (ATPC1)	NA	4625.23	5549.16	5459.51	5383.57	6029.62	5209.6	3212.57	1682.26	2649.83	3704.46	6093.32	6609.28
CHR10_JGVV116_105_T01	VIT_10s0116g01760	Vitvi10g01641	Myb caprice CPC	NA	2047.02	2179.9	2655.99	667.139	697.707	817.98	2028.49	2113.2	2398.07	355.803	439.321	460.071
CHR10_JGVV116_106_T01	VIT_10s0116g01770	Vitvi10g00098	Met-10+ like family protein	NA	2940.25	3347.27	3160.04	3167.3	3000.98	2857.28	2016.54	883.728	1234.74	2566.04	2757.06	2885.39
CHR10_JGVV116_107_T01	VIT_10s0116g01780	Vitvi10g00100	Cationic peroxidase	NA	10874.6	9482.52	11174.8	5734.98	5928.02	6186.45	7733.92	7360.54	12087.2	2568.13	2430.56	3997.21
CHR10_JGVV116_108_T01	VIT_10s0116g01790	Vitvi10g00101	Unknown	NA	334.077	272.933	337.622	399.527	343.416	387.205	532.818	1024.38	999.218	450.371	656.499	306.402
CHR10_JGVV116_109_T01	VIT_10s0116g01800	Vitvi10g00102	Calcium-dependent protein kinase 21 CPK21	NA	6158.37	6098.64	6203.17	5068.98	5703.03	4970.01	5634.59	3827.4	4549.6	5527.59	6744.52	6587.17
CHR10_JGVV116_11_T01	VIT_10s0116g00300	Vitvi10g00015	Harpin-induced protein-related	NA	352.091	436.213	241.455	283.661	223.069	249.835	711.967	1344.7	980.294	261.576	189.21	187.019
CHR10_JGVV116_110_T01	VIT_10s0116g01810	Vitvi10g00104	Unknown protein	NA	9315.37	6082.37	11526.5	4350.79	4962.99	5639.81	1842.59	1089.48	1545.06	3741.98	3031.17	3955.92
CHR10_JGVV116_111_T01	VIT_10s0116g01820	Vitvi10g01642	Unknown protein	NA	10951.1	6866.97	14449.1	5931.38	6728.39	7880.89	4165.42	4418.9	3392.45	5525.56	4590.08	6184.26
CHR10_JGVV116_112_T01	VIT_10s0116g01830	Vitvi10g00105	Unknown protein	NA	1543	1571.67	1480.38	1313.73	1289.83	1261.68	1596.52	3248.36	1835.37	1008.47	1167.57	968.854
CHR10_JGVV116_113_T01	VIT_10s0116g01840	Vitvi10g01643	No hit	NA	207.453	228.682	154.668	198.771	165.051	228.537	740.728	790.31	809.047	157.831	150	150		*	-3.96085
CHR10_JGVV116_114_T01	VIT_10s0116g01850	Vitvi10g00106	Unknown protein	NA	3230.88	2951.15	2057.54	3379.9	2708	3510.96	3142.09	4161.01	2277.39	1657.13	1767.04	1641.11
CHR10_JGVV116_115_T01	VIT_10s0116g01860	Vitvi10g00107	MATE efflux family protein	NA	150	235.458	209.428	201.083	170.677	235.435	243.582	302.516	158.575	204.92	241.188	725.648
CHR10_JGVV116_116_T01	VIT_10s0116g01870	Vitvi10g00108; Vitvi10g00109	NA; MATE efflux family protein	NA	1224.64	1421.04	1326.15	1169.32	1253.35	1260.3	647.612	298.874	510.836	1052.88	1298.23	1431.17		*	2.72544
CHR10_JGVV116_117_T01	VIT_10s0116g01880	Vitvi10g01644	MATE efflux family protein	NA	1400.26	1454.37	918.648	1604.73	1364.15	1583.82	884.646	661.694	905.071	1473.55	1623.64	1712.59
CHR10_JGVV116_118_T01	VIT_10s0116g01900	Vitvi10g00110	Unknown	NA	150	164.374	150	150	150	150	576.733	893.919	1054.17	150	211.531	150
CHR10_JGVV116_119_T01	VIT_10s0116g01910	Vitvi10g00111	ABC transporter I member 15	NA	8406.67	8904.57	10159.7	9541.61	9615.42	8879.13	8705.78	6823.69	6809.55	11117.5	11079.3	10875.2
CHR10_JGVV116_12_T01	VIT_10s0116g00310	Vitvi10g00016	Auxin response factor 9	NA	273.718	338.218	212.75	274.989	442.561	175.207	455.142	1656.27	620.576	398.545	315.269	333.116
CHR10_JGVV116_120_T01	VIT_10s0116g01920	Vitvi10g00111	ABC transporter I member 15	NA	6722.31	4941.71	4986.97	8095.12	7521.87	8298.02	5951.38	5586.25	5553.36	8936.12	9019.92	8167.6
CHR10_JGVV116_13_T01	VIT_10s0116g00340	Vitvi10g00017	Peroxidase	NA	150	150	150	150	150	150	217.004	506.985	299.218	150	150	150
CHR10_JGVV116_14_T01	VIT_10s0116g00370	Vitvi10g01606	Unknown protein	NA	4937.27	5135.56	3472.94	10851.4	9843.08	7855.32	5987.18	6383.03	5362.38	7176.77	7907.74	9517.22
CHR10_JGVV116_15_T01	VIT_10s0116g00390	Vitvi10g00019	Unknown protein	NA	2772.96	2240.18	2686.98	3519.61	3649.56	3776.9	1259.98	2013.42	1003.93	3430.78	4339.63	4815.24
CHR10_JGVV116_16_T01	VIT_10s0116g00410	Vitvi10g00020	Gibberellin 2-beta-dioxygenase 7	NA	3673.82	4171.95	3033.56	5710.13	4726.66	4245.85	2761.3	1580.7	1383.42	1527.2	2087.33	1237.43					*	3.02613
CHR10_JGVV116_17_T01	VIT_10s0116g00420	Vitvi10g00021; Vitvi10g00022	NA; DnaJ (Hsp40) homolog, subfamily C, member 25	NA	1320.15	1336.43	1427.17	1229	1112.16	1266.58	1124.2	1583.3	910.611	901.449	903.543	876.367
CHR10_JGVV116_18_T01	VIT_10s0116g00450	Vitvi10g00023	Tyrosyl-DNA phosphodiesterase	NA	3079.01	3568.6	3201.81	2012.88	2229.5	1904.08	1192.31	382.78	465.709	2266.96	2260.56	2384.81		*	4.82626
CHR10_JGVV116_19_T01	VIT_10s0116g00470	Vitvi10g00024	Ubiquitin family	NA	570.154	533.65	781.366	450.476	373.029	575.206	727.034	1741.33	930.902	377.728	281.989	335.01
CHR10_JGVV116_2_T01	VIT_10s0116g00060	Vitvi10g01602	NADH dehydrogenase subunit 7	NA	4259.74	5053.38	2735.45	3999.43	3707.49	4705.67	4122.04	1877.26	1060.89	6621.67	5148.48	4286.06
CHR10_JGVV116_20_T01	VIT_10s0116g00480	Vitvi10g01607	WNK kinase 6	NA	2183.02	2107.11	1733.32	3935.86	3949.54	3103.02	1102.62	652.233	891.471	4413.42	3633.8	3404.21		*	2.27616
CHR10_JGVV116_21_T01	VIT_10s0116g00500	Vitvi10g01608	Myb caprice CPC	NA	1214.25	1313.63	1649.52	781.304	824.472	546.353	825.072	515.288	499.728	820.151	762.136	881.594
CHR10_JGVV116_22_T01	VIT_10s0116g00510	Vitvi10g00025	Postsynaptic protein	NA	2617.23	2659.67	3311.15	2535.11	2343.51	1835.43	1301.34	689.633	614.076	2604.49	2592.65	2574.12		*	3.2967
CHR10_JGVV116_23_T01	VIT_10s0116g00520	Vitvi10g00026	Xyloglucan endotransglucosylase/hydrolase 8	NA	187.886	223.756	151.89	173.15	150	160.942	174.911	261.549	219.864	161.541	169.287	150
CHR10_JGVV116_24_T01	VIT_10s0116g00530	Vitvi10g00027	Thiazole biosynthetic enzyme, chloroplast (ARA6)	NA	5229	5278.54	4667.63	4589.97	4988.46	5091.15	6159.36	9377.84	8435.93	7397.12	6029.35	6573.52
CHR10_JGVV116_25_T01	VIT_10s0116g00540	Vitvi10g00028	Pentatricopeptide repeat-containing protein	NA	647.674	662.035	727.971	784.931	805.335	699.171	167.108	150	158.516	641.187	768.25	679.03		*	4.28423
CHR10_JGVV116_26_T01	VIT_10s0116g00550	Vitvi10g00029	Oligosaccharide transporter OST3/OST6	NA	36382.5	30830.9	29939.4	38901.9	39078.9	37091.5	32851.2	28867.2	27150.6	38405.9	33265.1	34768.9
CHR10_JGVV116_27_T01	VIT_10s0116g00570	Vitvi10g00030	Nuclear transport factor 2B	NA	26063.5	22880.3	24487.5	28390.3	26084.4	25541.3	26312.1	28289.9	24881.5	31420.6	27652.5	28411.3
CHR10_JGVV116_28_T01	VIT_10s0116g00590	Vitvi10g00031	Pectinesterase family	NA	1486.64	1164.7	763.56	1664.02	1378.35	2069.22	456.473	818.957	368.51	2025.01	1551.45	1503.97
CHR10_JGVV116_29_T01	VIT_10s0116g00600	Vitvi10g01609	RIC10 (ROP-Interactive crib motif-containing)	NA	150	165.665	150	150	150	150	150	224.14	187.289	150	150	150
CHR10_JGVV116_3_T01	VIT_10s0116g00070	Vitvi10g01603	Unknown	NA	1460.34	1016.66	1368.65	1391.57	1445.65	1631.72	1926.94	2417.21	1757.86	1584.11	1437.76	1362.51
CHR10_JGVV116_30_T01	VIT_10s0116g00620	Vitvi10g00032	Phytochelatin synthetase	NA	320.64	391.726	221.162	199.321	195.452	184.828	257.636	201.488	236.029	188.019	223.281	150
CHR10_JGVV116_32_T01	VIT_10s0116g00680	Vitvi10g00033	PDF2 (protodermal factor2)	NA	1077.17	1320.55	993.523	2402.4	2409.36	1748.2	448.781	313.906	337.732	2199.44	2620.94	2376.15
CHR10_JGVV116_33_T01	VIT_10s0116g00710	Vitvi10g00034	Tryptophan synthase, beta subunit	NA	238.551	246.431	192.831	277.406	230.245	219.195	334.928	396.862	398.528	207.537	185.094	173.818
CHR10_JGVV116_34_T01	VIT_10s0116g00720	Vitvi10g00035	Pre-mRNA cleavage complex	NA	4555.75	4810.13	4494.54	4311.48	4312.82	4498.05	2847.28	1979.03	2083.64	5460.06	5202.12	4887.5
CHR10_JGVV116_35_T01	VIT_10s0116g00760	Vitvi10g00037	Glucose-6-phosphate/phosphate translocator	NA	4631.56	3711.89	3958.97	4984.85	4798.84	5005.38	3273.59	3010.33	2813.81	4317.32	3856.58	4042.86
CHR10_JGVV116_36_T01	VIT_10s0116g00770	Vitvi10g00038	Unknown protein	NA	1351.79	1510.82	2029.99	1483.41	1238.82	1206.22	1411.42	1739.57	1221.27	1513.6	1390.2	1133.81
CHR10_JGVV116_37_T01	VIT_10s0116g00780	Vitvi10g00039	Dalcochinin 8'-O-beta-glucoside beta-glucosidase	NA	574.117	490.443	766.268	526.352	570.797	499.047	239.405	214.317	302.647	464.776	562.393	567.07
CHR10_JGVV116_38_T01	VIT_10s0116g00790	Vitvi10g00040	Pseudouridine synthase	NA	809.29	652.313	817.13	1054.73	966.668	1006.24	194.429	157.895	226.626	674.914	900.345	852.043
CHR10_JGVV116_39_T01	VIT_10s0116g00800	Vitvi10g00041	CYP77A3	NA	237.497	286.75	238.133	315.015	200.695	269.907	178.66	262.132	191.265	171.135	222.281	161.564
CHR10_JGVV116_4_T01	VIT_10s0116g00080	Vitvi10g00002	Tetratricopeptide repeat (TPR)-containing SET domain protein	NA	175.668	222.519	150	156.486	151.268	150	292.484	482.725	419.228	170.75	177.397	150
CHR10_JGVV116_40_T01	VIT_10s0116g00820	Vitvi10g00044	Adenosine/AMP deaminase	NA	1975.05	2052.53	2001.54	4259.57	4258.63	2524.29	2439.05	1037.48	1271.41	3709.45	4026.91	4152.59
CHR10_JGVV116_41_T01	VIT_10s0116g00830	Vitvi10g00045	Patatin	NA	3071.23	2669.24	3012.74	3068.03	2878.33	3621.34	1116.75	916.875	1159.34	2807.27	2621.72	2663.78		*	2.7414
CHR10_JGVV116_42_T01	VIT_10s0116g00840	Vitvi10g01612	Unknown	NA	546.447	643.01	657.045	488.526	450.897	449.246	330.411	360.047	345.322	530.814	413.728	358.152
CHR10_JGVV116_43_T01	VIT_10s0116g00850	Vitvi10g00046	Serine/threonine Protein kinase BNK1	NA	177.404	193.379	227.274	260.256	345.527	259.5	183.516	311.696	399.939	381.387	337.487	288.495
CHR10_JGVV116_44_T01	VIT_10s0116g00860	Vitvi10g00047	Cardiolipin synthase	NA	4930.8	5659.14	6101.9	5810.55	6006.36	6093.25	4783.94	3005.59	3821.34	4578.9	4615.22	4532.87					*	1.30474
CHR10_JGVV116_45_T01	VIT_10s0116g00870	Vitvi10g00048	Malonyl-CoA decarboxylase	NA	1145.7	1543.1	1061.8	1601.12	1530.42	1355.26	326.213	187.502	233.199	1361	1493.89	1388.32
CHR10_JGVV116_46_T01	VIT_10s0116g00900	Vitvi10g00049	no hit	NA	872.174	1252.76	963.383	832.14	862.356	665.679	439.625	339.557	485.733	880.772	924.956	886.791
CHR10_JGVV116_47_T01	VIT_10s0116g00910	Vitvi10g00050	CERK1 (chitin elicitor receptor kinase 1)	NA	769.996	701.126	770.913	772.852	713.587	789.934	600.848	290.92	381.02	820.021	949.343	908.787
CHR10_JGVV116_48_T01	VIT_10s0116g00920	Vitvi10g01613	CERK1 (chitin elicitor receptor kinase 1)	NA	2168.41	2449.3	2431.54	2861.1	3006.34	2087.84	1335.3	614.073	781.254	2376.83	3212.47	3277.62
CHR10_JGVV116_49_T01	VIT_10s0116g00940	Vitvi10g00052	Early-responsive to dehydration protein / ERD protein	NA	17014.9	16585.7	13942.8	12440	12042.8	16780	15718.2	12678.1	14371.2	12793.9	14773.4	11960.8
CHR10_JGVV116_50_T01	VIT_10s0116g00960	Vitvi10g00053	Transcription factor jumonji (jmjC) domain-containing protein	NA	261.503	307.837	333.241	308.147	465.413	393.028	252.612	400.427	364.132	547.407	528.619	720.102
CHR10_JGVV116_51_T01	VIT_10s0116g00970	Vitvi10g00054	Leucyl tRNA synthetase	NA	1164.23	943.024	1485.89	1267.18	1205.44	1177.9	757.23	518.111	489.683	894.364	1130.21	1072.22
CHR10_JGVV116_52_T01	VIT_10s0116g00980	Vitvi10g00055	Unknown protein	NA	1668.81	1644.4	1801.45	2090.39	2106.6	1870.7	627.894	384.595	404.741	2625.57	2158.22	2054.09		*	3.60891
CHR10_JGVV116_53_T01	VIT_10s0116g00990	Vitvi10g00056	Pentatricopeptide (PPR) repeat-containing protein	NA	856.71	796.625	1118.82	1149.99	1242.27	844.557	362.218	298.464	320.887	977.615	991.159	1071.44
CHR10_JGVV116_54_T01	VIT_10s0116g01000	Vitvi10g00057	Alanine racemase	NA	1870.17	1778.06	2051.72	1961.61	1869.03	1816.37	1385.34	1239.49	1340.01	1968.35	1836.18	2074.45		*	1.43763
CHR10_JGVV116_55_T01	VIT_10s0116g01020	Vitvi10g01614	Auxin-responsive protein	NA	298.598	348.051	224.26	294.627	282.728	276.733	226.361	290.063	183.091	179.723	150	163.023					*	1.73332
CHR10_JGVV116_58_T01	VIT_10s0116g01090	Vitvi10g01617	Stigma-specific Stig1	NA	386.141	656.293	225.417	193.727	174.817	158.074	457.56	865.278	438.246	231.524	227.413	232.684
CHR10_JGVV116_59_T01	VIT_10s0116g01140	Vitvi10g01620	Stigma-specific Stig1	NA	170.423	188.714	171.823	150	162.189	162.748	180.053	258.449	292.751	160.081	150.083	197.98
CHR10_JGVV116_6_T01	VIT_10s0116g00170	Vitvi10g00006	S-locus lectin protein kinase	NA	201.441	253.838	228.455	150	208.95	246.986	426.118	345.402	662.397	244.068	313.116	573.315
CHR10_JGVV116_60_T01	VIT_10s0116g01150	Vitvi10g00060	Unknown	NA	150	193.663	150	150	150	150	324.479	323.441	241.781	150	150	150
CHR10_JGVV116_62_T01	VIT_10s0116g01180	Vitvi10g00062	Unknown protein	NA	198.96	160.999	173.883	181.52	203.853	188.327	230.819	333.094	310.832	150	151.588	165.56
CHR10_JGVV116_63_T01	VIT_10s0116g01200	Vitvi10g00063	WRKY DNA-binding protein 6	WRKY29	893.194	651.314	506.032	1242.71	1386.45	1887.05	897.866	748.917	872.852	2067.13	1566.13	1452.49
CHR10_JGVV116_64_T01	VIT_10s0116g01210	Vitvi10g00064	Aspartyl protease	NA	27703.5	25950	28902.8	29441.9	31530.8	27703.5	26131.4	26846.2	28611.8	31588.8	29663.7	28929.9
CHR10_JGVV116_65_T01	VIT_10s0116g01230	Vitvi10g01621	MAPKKK15 (Mitogen-activated protein kinase kinase kinase 15)	NA	909.065	798.71	957.187	1066.26	1354.57	1018.42	529.523	665.743	387.677	824.962	674.632	899.244
CHR10_JGVV116_66_T01	VIT_10s0116g01240	Vitvi10g01622; Vitvi10g00065	NA; SLAH1 (SLAC1 homologue 1)	NA	362.028	436.015	516.729	283.086	351.372	361.029	714.452	1522.47	847.181	471.257	462.327	473.437
CHR10_JGVV116_67_T01	VIT_10s0116g01260	Vitvi10g00066	Prefoldin	NA	6901.87	6659.57	8503.69	7560.54	6941.55	6369.22	8309.83	9813.63	10215.6	8478.43	7901.65	7418.65
CHR10_JGVV116_68_T01	VIT_10s0116g01270	Vitvi10g01623	F-box family protein	NA	898.318	1484.14	538.754	488.127	544.141	506.598	380.774	286.011	353.865	499.689	488.441	520.758
CHR10_JGVV116_69_T01	VIT_10s0116g01280	Vitvi10g00069	Prefoldin	NA	1616.63	1564.25	2265.18	1517.59	1647.1	1587.78	563.441	727.25	809.33	2114.96	1871.15	2037.36
CHR10_JGVV116_70_T01	VIT_10s0116g01300	Vitvi10g01625	No hit	NA	3089.82	3459.4	3341.5	2077.62	2790.65	2761.8	7947.92	6721.33	6724.5	3528.56	2691.75	3504.08
CHR10_JGVV116_71_T01	VIT_10s0116g01310	Vitvi10g01626	F-box family protein	NA	542.44	900.763	222.985	150	216.077	156.264	288.276	309.963	252.169	229.004	243.349	270.349
CHR10_JGVV116_72_T01	VIT_10s0116g01330	Vitvi10g01628	F-box family protein	NA	1304.86	1868.31	646.865	487.731	596.428	533.209	1180.27	1710.85	1777.24	594.937	627.542	681.366
CHR10_JGVV116_73_T01	VIT_10s0116g01360	Vitvi10g01632	F-box family protein	NA	725.641	1102.73	398.557	246.087	384.488	330.37	150	150	150	399.307	415.683	439.865
CHR10_JGVV116_74_T01	VIT_10s0116g01390	Vitvi10g01634	F-box family protein	NA	3072.31	3724.76	2672.76	2425.65	2810.72	2432.8	3650.17	2702.83	2889.5	2192.86	2483.19	2168.45
CHR10_JGVV116_75_T01	VIT_10s0116g01400	Vitvi10g00070	Peroxisomal membrane protein PMP22	NA	2992.74	3068.07	4205.67	3487.17	3286.56	2815.38	2344.34	2251.03	2623.96	3618.72	3478.32	3245.8
CHR10_JGVV116_76_T01	VIT_10s0116g01440	Vitvi10g00071	F-box-like	NA	182.247	308.222	150	150	160.627	167.655	554.676	628.421	820.298	214.931	218.622	184.884
CHR10_JGVV116_78_T01	VIT_10s0116g01480	Vitvi10g00073	2-oxoglutarate dehydrogenase E2 subunit	NA	10216.3	9272.65	8883.07	11152.3	11121.9	11259.9	5992.7	4264.42	5127.82	12628	10621.7	11716.2		*	1.84414
CHR10_JGVV116_8_T01	VIT_10s0116g00240	Vitvi10g00011	PDE247 (pigment defective 247)	NA	464.566	450.628	435.833	641.202	586.164	484.578	473.556	2405.58	286.288	604.691	585.607	537.07
CHR10_JGVV116_80_T01	VIT_10s0116g01500	Vitvi10g00076	DNA helicase SNF2 domain-containing protein	NA	298.123	261.775	425.243	404.513	325.368	270.834	158.158	150	150	492.556	470.426	540.572
CHR10_JGVV116_81_T01	VIT_10s0116g01510	Vitvi10g00076	DNA helicase SNF2 domain-containing protein	NA	172.509	155.595	160.754	207.381	207.83	233.812	175.919	231.285	313.117	333.445	311.86	328.562					*	-1.50051
CHR10_JGVV116_84_T01	VIT_10s0116g01540	Vitvi10g00078	Aminomethyltransferase	NA	6057.49	4703.31	5132.05	6249.32	6230.91	5992.23	3702.66	2344.72	2737.54	3976.2	5018.06	5011.35
CHR10_JGVV116_85_T01	VIT_10s0116g01550	Vitvi10g00079	Unknown protein	NA	1970.15	2051.97	2401.62	1595.76	1498.69	1829.11	1043.21	730.685	850.386	1529.1	1938.4	1688.62		*	2.44781
CHR10_JGVV116_86_T01	VIT_10s0116g01560	Vitvi10g00080	U3 small nucleolar RNA-associated protein 6	NA	1242.84	1188.27	1634.34	1782.02	1593.08	1506.2	392.452	291.117	394.089	1741.45	1669	1628.03
CHR10_JGVV116_89_T01	VIT_10s0116g01600	Vitvi10g01638	Monocopper oxidase SKS4 (SKU5 Similar 4)	NA	195.01	190.84	222.016	220.463	185.213	196.467	859.541	462.958	564.165	150	183.837	150
CHR10_JGVV116_9_T01	VIT_10s0116g00270	Vitvi10g01605	No hit	NA	355.63	258.988	401.864	339.215	317.32	229.681	451.866	398.712	505.739	365.986	395.515	267.562
CHR10_JGVV116_90_T01	VIT_10s0116g01610	Vitvi10g00082	Monocopper oxidase SKS4 (SKU5 Similar 4)	NA	239.814	321.254	230.687	273.948	229.339	230.771	546.435	1078.42	1081.07	192.156	250.054	159.431
CHR10_JGVV116_91_T01	VIT_10s0116g01620	Vitvi10g00083	Lyase	NA	226.528	240.997	315.129	152.212	201.026	229.973	292.182	320.82	413.273	180.119	238.98	271.983
CHR10_JGVV116_92_T01	VIT_10s0116g01630	Vitvi10g00084	Endonuclease/exonuclease/phosphatase family	NA	1296.89	1224.75	1112.91	844.497	926.91	898.138	300.42	231.667	212.691	863.987	1012.81	767.911		*	4.88004
CHR10_JGVV116_93_T01	VIT_10s0116g01640	Vitvi10g00085	Glucan endo-1,3-beta-glucosidase 3 precursor	NA	6571.05	5782.01	4838.05	7511.35	7535.26	8052.12	5400.52	4189.11	3463.59	6962.18	5756.21	5546.8
CHR10_JGVV116_94_T01	VIT_10s0116g01650	Vitvi10g00086	5'-adenylylsulfate reductase (APR1)	NA	3640.11	2679.91	5424.18	14099.2	14543.8	15752.7	7875.75	7031.41	5461.38	16314.7	17457.7	18441.1
CHR10_JGVV116_95_T01	VIT_10s0116g01660	Vitvi10g00087	Lactoylglutathione lyase	NA	9546.45	10261.5	9772.67	11428.4	11288.1	9674.02	5822.91	4138.64	3456.77	12069.8	12730.7	10647.6
CHR10_JGVV116_96_T01	VIT_10s0116g01670	Vitvi10g00088	Prephenate dehydratase with ACT region	AD3	150	170.977	150	176.943	154.69	164.076	672.955	599.641	571.932	150	150	150		*	-3.91638
CHR10_JGVV116_97_T01	VIT_10s0116g01680	Vitvi10g00090	Ankyrin repeat	NA	150	151.013	167.899	155.943	150	150	150	150	150	150	150	150
CHR10_JGVV116_99_T01	VIT_10s0116g01700	Vitvi10g01640	Autophagy 8c (APG8c)	NA	4683.02	5188.13	6852.4	3978.87	3716.06	3798.67	5343.79	4946.37	5504.15	3905.77	4286.38	3544.1
CHR10_JGVV3_1_T01	VIT_10s0003g00010	Vitvi10g01767	Ribosomal protein S5	NA	11714.1	11020.5	7634.43	9992.74	11889.4	10869.8	7146.24	4829.38	4996.95	11574.3	10936.6	10371.4
CHR10_JGVV3_10_T01	VIT_10s0003g00110	Vitvi10g00486	No hit	NA	1199.48	920.165	1386.19	1815.92	1958.87	2064.91	1060.09	1395.37	1403.52	1673.99	1862.63	1894.02
CHR10_JGVV3_100_T01	VIT_10s0003g01090	Vitvi10g00566	Cysteine protease	NA	150	163.446	150	150	150	167.651	652.433	1015.41	992.572	150	150	150
CHR10_JGVV3_101_T01	VIT_10s0003g01100	Vitvi10g00567	Cysteine protease RCR3	NA	374.54	513.559	377.354	245.268	296.985	562.016	600.922	631.616	584.94	418.375	364.493	331.314
CHR10_JGVV3_102_T01	VIT_10s0003g01110	Vitvi10g00568	Unknown protein	NA	997.758	958.313	983.181	1059.19	1049.07	1065.05	419.234	657.42	405.495	1303.32	1403.23	1359.29					*	-1.28126
CHR10_JGVV3_103_T01	VIT_10s0003g01120	Vitvi10g01791	No hit	NA	4303.32	4573.69	4845.74	5421.24	5719.53	5994.82	2982.44	1552.4	1558.38	9977	11082.9	9947.5					*	-1.80953
CHR10_JGVV3_104_T01	VIT_10s0003g01130	Vitvi10g00570	Armadillo/beta-catenin repeat	NA	533.437	562.088	545.399	784.031	829.114	495.453	251.415	347.76	325.767	549.808	481.268	525.607
CHR10_JGVV3_105_T01	VIT_10s0003g01150	Vitvi10g00571	Autophagy 7 (APG7)	NA	2072.91	1783.25	1955.02	3127.91	2888.27	2629.72	686.659	391.217	438.259	2935.7	3039.1	3222.81		*	3.83289
CHR10_JGVV3_106_T01	VIT_10s0003g01160	Vitvi10g00572	Basic helix-loop-helix (bHLH) family	NA	150	241.851	208.368	511.529	567.457	372.826	150	150	150	856.472	734.306	1195.23
CHR10_JGVV3_107_T01	VIT_10s0003g01170	Vitvi10g00572	Basic helix-loop-helix (bHLH) family	NA	986.271	1680.87	693.246	1794.69	1985	1534.98	1600.41	4607.8	2437.49	2447.32	2088.02	3175.93
CHR10_JGVV3_108_T01	VIT_10s0003g01180	Vitvi10g00573	Ketol-acid reductoisomerase	NA	203.075	204.605	150.255	293.152	284.418	246.292	502.818	683.869	713.446	354.342	228.833	150
CHR10_JGVV3_109_T01	VIT_10s0003g01190	Vitvi10g01792	Ketol-acid reductoisomerase	NA	284.255	350.898	259.695	297.539	447.499	296.584	2736.31	2354.13	2982.34	506.426	385.025	375.075		*	-9.0214
CHR10_JGVV3_11_T01	VIT_10s0003g00120	Vitvi10g00487	Leucine-rich repeat family protein	NA	5052.45	5495.73	6399.57	4942.76	5323.31	5335.68	3736.65	2186.5	3051.3	3315.18	4320.66	4784.28
CHR10_JGVV3_111_T01	VIT_10s0003g01220	Vitvi10g00576	Copper-binding family protein	NA	150	150	150	150	150	150	739.839	1447.43	1147.38	256.946	347.476	267.177
CHR10_JGVV3_112_T01	VIT_10s0003g01230	Vitvi10g00577	Serine esterase	NA	1787.03	1643.5	1715.42	1981.07	1849.51	1749.22	1118.08	1259.06	883.488	2200.08	2132.05	1984.69
CHR10_JGVV3_113_T01	VIT_10s0003g01240	Vitvi10g00579	14-3-3 protein GF14 iota (GRF12)	NA	5307.39	5702.15	6313.72	5661.02	5134.88	4993.95	4038.66	4227.55	4851.64	5985.49	6397.41	6216.84
CHR10_JGVV3_114_T01	VIT_10s0003g01250	Vitvi10g00580	Pollen Ole e 1 allergen and extensin	NA	156.385	194.688	185.626	171.346	150	187.651	588.664	863.075	864.458	200.737	210.677	182.024
CHR10_JGVV3_115_T01	VIT_10s0003g01260	Vitvi10g00581	Dof zinc finger protein DOF1.5	NA	276.112	340.018	356.759	308.202	316.668	227.53	1020.58	2039.67	1171.12	353.393	314.284	325.904
CHR10_JGVV3_116_T01	VIT_10s0003g01270	Vitvi10g00582	WAVE1 (WASP (Wiskott-Aldrich syndrome protein)	NA	3451.81	3318.87	3821.22	3521.12	3541.57	3715.69	2511.29	1334.57	1417.18	3764.27	3627.18	3412.07
CHR10_JGVV3_117_T01	VIT_10s0003g01280	Vitvi10g00583	Ribulose bisphosphate carboxylase, large chain	NA	1934.56	1859.93	2741.94	2118.63	1973.27	1703.53	2207.74	1688.16	3014.37	1318.6	1505.05	1741.75
CHR10_JGVV3_118_T01	VIT_10s0003g01300	Vitvi10g00584	No hit	NA	1104.67	877.164	1156.07	1389.14	1465.34	1465.38	319.243	229.074	278.986	1412.48	1285.65	1353.03
CHR10_JGVV3_119_T01	VIT_10s0003g01310	Vitvi10g00585	Unknown protein	NA	6537.21	7613.77	5024.37	3540.19	3585.74	3305.49	4834.25	1266.29	2451.69	1934.26	2340.48	2569.97
CHR10_JGVV3_12_T01	VIT_10s0003g00130	Vitvi10g00488	ERF Domain protein 12	NA	338.601	511.774	465.743	453.934	385.223	279.278	308.434	253.412	342.453	425.978	428.984	378.042
CHR10_JGVV3_120_T01	VIT_10s0003g01320	Vitvi10g00586	Peroxisomal targeting signal 2 receptor (PEX7)	NA	4205	4216.77	4763.01	3902.94	4445.65	4602.24	1519.31	1058.89	1303.21	3402.38	3490.33	2954.97		*	3.39691
CHR10_JGVV3_122_T01	VIT_10s0003g01350	Vitvi10g00590	MAP3K delta-1 protein kinase	NA	555.034	508.795	901.84	402.51	384.266	435.589	871.502	1332.29	1243.99	420.485	269.929	328.235
CHR10_JGVV3_123_T01	VIT_10s0003g01360	Vitvi10g00591	Cysteine protease	NA	36767.9	30135.4	28019.6	37289.2	32544.9	30581.2	33857	32858.4	33446.5	33962.2	32618.8	32959.4
CHR10_JGVV3_124_T01	VIT_10s0003g01370	Vitvi10g00592	Unknown protein	NA	3018.85	3616.19	3172.89	3170.6	3485.83	3284.89	2905.38	1532.58	2104.83	4421.95	4231.67	4161.88					*	-1.28911
CHR10_JGVV3_125_T01	VIT_10s0003g01380	Vitvi10g01793	Myb family	NA	150	177.614	186.088	180.757	150	236.26	548.719	1007.5	657.971	188.499	266.101	159.088
CHR10_JGVV3_126_T01	VIT_10s0003g01390	Vitvi10g00593	Cupin, RmlC-type	NA	2486.23	2211.34	2746.81	2814.36	2761.79	2545.05	848.213	774.107	611.78	3462.59	3633.46	2947.32		*	3.33216
CHR10_JGVV3_127_T01	VIT_10s0003g01400	Vitvi10g00597	MRH1 (morphogenesis of root hair 1)	NA	412.969	404.486	650.149	657.239	552.591	581.606	235.814	174.491	244.097	314.301	278.526	377.441					*	1.84633
CHR10_JGVV3_128_T01	VIT_10s0003g01410	Vitvi10g00599	CBL-interacting protein kinase 20 (CIPK20)	NA	7298.22	5856.68	5929.07	9832.25	11291.1	8916.87	6906.57	6338.86	6473.48	8200.53	9867.15	12483.5
CHR10_JGVV3_129_T01	VIT_10s0003g01420	Vitvi10g00600	CBL-interacting protein kinase 19 CIPK19	NA	7366.28	5230.15	5049.52	10055.1	8678.91	11635.8	6000.3	6787.65	6219.06	8906.74	7207.73	7094.98
CHR10_JGVV3_13_T01	VIT_10s0003g00140	Vitvi10g01594	Ethylene-responsive transcription factor 9	NA	1101.22	1098.31	960.282	2223.79	2618.51	1676.52	1008.45	1030.18	1285.05	2961.24	1793.54	1627.79
CHR10_JGVV3_130_T01	VIT_10s0003g01430	Vitvi10g00601	MEE62 (maternal effect embryo arrest 62)	NA	25287.1	20597.9	19146.9	24725.4	26531.1	23720	19541.1	18501.1	19121.2	27615.8	26040.8	25904.5
CHR10_JGVV3_131_T01	VIT_10s0003g01440	Vitvi10g01794	Transcriptional regulator family	NA	2865.88	2912.2	3131.66	2379.33	2261.79	2542.85	2572.9	2114.23	2091.63	2183.82	1998.02	1886.23
CHR10_JGVV3_133_T01	VIT_10s0003g01460	Vitvi10g00602	Nucleobase-ascorbate transporter 2 (NAT2)	NA	3994.47	3939.3	3375.77	4188.33	3801.67	4107.42	4317.87	3867.88	4138.21	2171.02	1706.32	2504.82
CHR10_JGVV3_135_T01	VIT_10s0003g01480	Vitvi10g00604	BIN2 (brassinosteroid-insensitive 2)	NA	15752.8	13895.3	12532.5	17677.6	15082.3	15737.4	12805.7	14773.1	15674.1	16364.4	16176	16108.4
CHR10_JGVV3_136_T01	VIT_10s0003g01490	Vitvi10g00605	NIK3 (NSP- interacting kinase 3)	NA	7422.53	7569.2	7651.36	4344.98	4724.72	4783.19	3735.7	2355.32	3071.32	4082.6	3850.1	4901.57		*	2.47132
CHR10_JGVV3_137_T01	VIT_10s0003g01500	Vitvi10g00607	Zinc finger (C3HC4-type ring finger)	NA	5364.49	2863.74	4354.06	5697.46	7014.6	5361.79	3282.61	3074.3	2659.95	5299.36	5637.09	5862.54
CHR10_JGVV3_138_T01	VIT_10s0003g01510	Vitvi10g00608	Ran-binding protein 17 RanBP17	NA	650.261	551.638	744.055	530.036	534.795	447.589	749.934	298.309	364.146	770.432	711.038	640.592
CHR10_JGVV3_139_T01	VIT_10s0003g01520	Vitvi10g00609	Ribosomal protein L11 (RPL11D) 60S	NA	27606.5	31158.4	29871.9	24449.4	24845.4	24750.7	27611.7	24691.6	25972.7	23560.6	26001	24243.4
CHR10_JGVV3_14_T01	VIT_10s0003g00150	Vitvi10g00489	NSL1 (necrotic spotted lesions 1)	NA	2503.54	2214.71	2348.95	3071.85	3372.65	3177.87	1042.36	854.044	767.242	4288.58	4080.55	4091.9		*	2.6532		*	-1.29501
CHR10_JGVV3_140_T01	VIT_10s0003g01530	Vitvi10g01796	Unknown protein	NA	1382.12	1527.44	1601.68	1843.69	1864.38	1440.19	773.015	502.635	605.081	1441.24	1477.1	1646		*	2.39866
CHR10_JGVV3_141_T01	VIT_10s0003g01540	Vitvi10g00611	Pentatricopeptide (PPR) repeat-containing protein	NA	1014.21	811.745	987.985	1409.3	1408.24	1226.6	977.28	1795.05	1372.92	1129.72	1305.74	1230.82
CHR10_JGVV3_142_T01	VIT_10s0003g01550	Vitvi10g00612	IMK2 (inflorescence meristem receptor-like kinase 2)	NA	627.371	594.092	494.323	316.408	388.659	680.143	360.726	334.375	339.37	315.483	281.397	310.264
CHR10_JGVV3_143_T01	VIT_10s0003g01560	Vitvi10g00613	Cellulose synthase CESA8	NA	218.407	877.607	586.013	240.722	252.504	432.298	444.579	748.75	693.607	241.583	233.975	223.401
CHR10_JGVV3_144_T01	VIT_10s0003g01570	Vitvi10g00614	WD-repeat protein 53	NA	1735.39	1487.29	1862.14	1397.68	1411.13	1430.76	608.604	441.059	624.553	1187.03	1372.19	1200.9		*	3.03713
CHR10_JGVV3_147_T01	VIT_10s0003g01600	Vitvi10g00618	WRKY DNA-binding protein 65	WRKY30	3230.04	4081.26	3953.27	2568.33	3756.11	3152.76	1722.98	1316.4	1037.12	3655.15	4579.36	5359.94		*	2.76329
CHR10_JGVV3_148_T01	VIT_10s0003g01610	Vitvi10g00619	Ras protein Rab11B	NA	4586.94	4853.13	5598.79	5409.21	5360.75	4467.5	6744.87	7516.39	6830.3	4802.82	5072.26	5303.01
CHR10_JGVV3_149_T01	VIT_10s0003g01620	Vitvi10g00619	Ras protein Rab11B	NA	3873.7	4183.2	4820.36	5142.18	5095.81	4739.91	4187.19	3302.75	3273.43	4479.66	5305.1	5000.31
CHR10_JGVV3_15_T01	VIT_10s0003g00160	Vitvi10g00490	Pentatricopeptide (PPR) repeat-containing protein	NA	226.06	214.09	339.885	442.223	374.77	409.918	226.781	204.82	211.454	546.121	500.631	457.304
CHR10_JGVV3_150_T01	VIT_10s0003g01630	Vitvi10g00621	Unknown	NA	150	216.514	150	150	150	150	629.443	1476.94	595.799	150	184.447	150
CHR10_JGVV3_151_T01	VIT_10s0003g01640	Vitvi10g00622	Transcription repressor	NA	4566.94	3794.85	3726.09	4086.44	4294.56	3848.5	1665.37	1073.82	1440.94	3483.01	4325.53	4394.94		*	2.89175
CHR10_JGVV3_153_T01	VIT_10s0003g01680	Vitvi10g00625	Trehalose synthase	NA	4386.76	4612.76	3980.93	8710.42	8315.76	5818.5	3589.91	2487.91	2383.31	7185.65	8500.3	6785.61
CHR10_JGVV3_154_T01	VIT_10s0003g01690	Vitvi10g00626	Unknown protein	NA	257.466	297.733	579.79	393.949	295.565	150	167.524	176.755	194.764	254.67	164.49	259.865
CHR10_JGVV3_155_T01	VIT_10s0003g01700	Vitvi10g00627	ER lumen protein retaining receptor (ERD2)	NA	5181.33	5459.07	6521.8	5050.95	4914.14	4370.02	3298.1	1380.6	2357.63	3518.49	4056.22	3698.2
CHR10_JGVV3_156_T01	VIT_10s0003g01710	Vitvi10g00628	Ubiquitin domain containing 2	NA	3235.61	3287.51	4170.61	2154.18	2071.45	2077.57	2196.36	2392.89	2245.04	2182.58	2497.94	2570.54
CHR10_JGVV3_157_T01	VIT_10s0003g01720	Vitvi10g00629	Nucleoside triphosphatase	NA	465.154	480.948	702.219	1205.8	1350.76	1018.11	359.884	304.401	339.548	826.091	1178.18	1135.63
CHR10_JGVV3_158_T01	VIT_10s0003g01730	Vitvi10g00630	PUB17 (plant U- box 17)	NA	2669.83	2103.52	2502.47	3903.95	4298.26	4353.1	3693.23	2937.81	4454.64	3969.62	3760.65	5084.32
CHR10_JGVV3_159_T01	VIT_10s0003g01740	Vitvi10g00631	Unknown protein	NA	150	156.657	150	150	150	150	150	150	150	150	150	150
CHR10_JGVV3_16_T01	VIT_10s0003g00170	Vitvi10g01768	Dehydration-induced 19	NA	417.489	336.428	587.415	382.481	383.572	550.076	150	150	150	417.351	347.069	389.905
CHR10_JGVV3_160_T01	VIT_10s0003g01750	Vitvi10g00632	Ovate family protein 5 OFP5	NA	150	150	150	150	150	150	150	150	150	150	150	150
CHR10_JGVV3_161_T01	VIT_10s0003g01760	Vitvi10g00634	Pentatricopeptide (PPR) repeat-containing protein	NA	1143.29	1245.05	1538.21	938.377	1022.12	997.334	283.444	241.513	235.334	853.713	1079.94	931.892
CHR10_JGVV3_162_T01	VIT_10s0003g01770	Vitvi10g00635	Heat shock transcription factor A4A	NA	3063.95	2664.84	2786.66	3315.58	3415.49	4027.12	2540.01	2719.71	2752.66	4048.42	4123.67	4074.82
CHR10_JGVV3_163_T01	VIT_10s0003g01790	Vitvi10g00636	BES1/BZR1 homolog protein 4	NA	1431.62	1454.87	1130.39	1713.55	1570.81	1794.23	1456.01	996.422	1072.61	1991.92	2039.91	1836.32
CHR10_JGVV3_164_T01	VIT_10s0003g01800	Vitvi10g00637	Zinc finger (FYVE type)	NA	3787.84	3747.22	3551.98	3721.78	3862.39	3637.97	3059.24	3256.72	3324.99	4476.34	4994.96	5056.24
CHR10_JGVV3_165_T01	VIT_10s0003g01810	NA	NA	NA	5745.73	7344.21	6616.36	3213.38	3686.23	2962	2676.25	979.807	908.798	2320.3	3053.55	2824.14		*	4.31696
CHR10_JGVV3_166_T01	VIT_10s0003g01830	Vitvi10g00639	Aquaporin NIP1;2	NA	2457.07	4611.87	2884.12	3575.35	3102.3	2466.76	1449.79	806.316	1059.13	1277.04	1638.23	3329.22
CHR10_JGVV3_167_T01	VIT_10s0003g01840	Vitvi10g00640	Unknown protein	NA	3234.87	3133.81	4356.54	2702.38	2874.62	3736.64	1827.79	1415.54	1531.83	2086.19	2501.4	2487.21
CHR10_JGVV3_168_T01	VIT_10s0003g01850	Vitvi10g00641	RKF1 (receptor-like kinase in flowers 1)	NA	378.05	213.911	198.427	636.65	377.129	568.732	150	155.267	153.213	620.505	312.922	331.403
CHR10_JGVV3_169_T01	VIT_10s0003g01860	Vitvi10g00641	RKF1 (receptor-like kinase in flowers 1)	NA	1429.72	1635.36	1202.94	1405.05	1569.29	1142.85	1024.04	684.961	736.164	1271.68	1341.94	1426.21
CHR10_JGVV3_17_T01	VIT_10s0003g00180	Vitvi10g00491	Drought induced 19 protein	NA	653.188	719.362	799.832	1182.57	1118.63	844.375	366.002	232.359	250.905	1443.45	1440.72	1413.15		*	2.55795
CHR10_JGVV3_170_T01	VIT_10s0003g01870	Vitvi10g00642	Serine-type endopeptidase SBT1.1	NA	370.586	549.368	346.911	245.925	236.063	304.2	150	192.462	183.832	279.415	248.547	265.736
CHR10_JGVV3_171_T01	VIT_10s0003g01880	Vitvi10g00643	RKF1 (receptor-like kinase in flowers 1)	NA	379.039	211.298	406.277	614.689	617.403	555.015	202.148	150	244.257	790.676	723.144	774.737
CHR10_JGVV3_172_T01	VIT_10s0003g01890	Vitvi10g01804	RKF1 (receptor-like kinase in flowers 1)	NA	260.143	191.594	150	410.007	265.058	344.491	217.784	737.877	158.906	314.098	152.183	221.042
CHR10_JGVV3_173_T01	VIT_10s0003g01900	Vitvi10g01804; Vitvi10g00644	RKF1 (receptor-like kinase in flowers 1)	NA	2312	1956.24	3432.88	1585.91	1584.56	2214.45	822.405	881.901	845.895	1584.28	1519.33	2207.08
CHR10_JGVV3_174_T01	VIT_10s0003g01920	Vitvi10g00647	RKF1 (receptor-like kinase in flowers 1)	NA	679.842	571.671	1089.47	604.524	712.318	681.15	944.693	1009.97	1093.98	670.396	765.786	1038.85
CHR10_JGVV3_175_T01	VIT_10s0003g01930	Vitvi10g01806	No hit	NA	380.835	372.095	308.041	219.055	246.858	311.637	397.703	483.551	457.772	349.925	249.19	320.168
CHR10_JGVV3_176_T01	VIT_10s0003g01940	Vitvi10g00649	RKF1 (receptor-like kinase in flowers 1)	NA	1837.79	1592.32	2563.91	1336.86	1535.9	1789.63	906.545	920.333	828.822	1394.29	1627.04	2687.13
CHR10_JGVV3_177_T01	VIT_10s0003g01960	Vitvi10g00650	RKF1 (receptor-like kinase in flowers 1)	NA	1172.32	2028.22	1670.48	987.75	996.744	805.679	458.605	366.217	342.612	719.099	1000.46	1720.36
CHR10_JGVV3_178_T01	VIT_10s0003g01980	Vitvi10g00651	RKF1 (receptor-like kinase in flowers 1)	NA	273.401	407.936	265.581	509.709	395.201	287.27	541.147	368.915	381.729	300.557	357.594	348.281
CHR10_JGVV3_179_T01	VIT_10s0003g01990	Vitvi10g00652	RKF1 (receptor-like kinase in flowers 1)	NA	330.783	426.802	540.582	714.105	460.44	369.705	346.64	309.844	372.868	173.126	212.419	220.93
CHR10_JGVV3_18_T01	VIT_10s0003g00190	Vitvi10g00492	DNA-binding protein	NA	5787.32	5481.31	7123.87	5890.6	6079.52	5102.96	2918.7	2491.23	2415.45	6169.56	6799.31	6908.83
CHR10_JGVV3_180_T01	VIT_10s0003g02000	Vitvi10g00655	RKF1 (receptor-like kinase in flowers 1)	NA	915.66	807.794	1298.48	676.261	670.905	567.301	443.014	174.308	275.543	472.915	448.361	490.46
CHR10_JGVV3_182_T01	VIT_10s0003g02020	Vitvi10g00656	RKF1 (receptor-like kinase in flowers 1)	NA	238.583	241.662	303.469	190.736	383.84	247.116	530.996	625.21	466.42	253.066	279.202	335.159
CHR10_JGVV3_183_T01	VIT_10s0003g02030	Vitvi10g00657; Vitvi10g00659	Nitrate transporter 1:2; NA	NA	299.815	480.073	218.101	318.953	273.745	299.23	150	150	150	402.904	369.079	339.227
CHR10_JGVV3_184_T01	VIT_10s0003g02040	Vitvi10g00660	Unknown protein	NA	300.02	512.043	206.661	299.52	215.181	216.896	398.902	443.624	524.386	151.168	217.087	154.988
CHR10_JGVV3_185_T01	VIT_10s0003g02050	Vitvi10g00661	Cyclic phosphodiesterase	NA	4055.25	4000.05	5715.19	3975.73	3969.73	3639.63	1436.42	440.304	804.904	3426.19	4351.15	4197.24
CHR10_JGVV3_186_T01	VIT_10s0003g02060	Vitvi10g00662	Ankyrin protein kinase	NA	7807.47	7332.76	7041.05	8546.51	8441.37	8501.26	7025.31	4587.14	5186.83	6242.14	7912.05	8026.18
CHR10_JGVV3_187_T01	VIT_10s0003g02070	Vitvi10g00663	Agamous (AG) floral homeotic protein	AG2	12267.7	11950	12266.1	14699.3	14709.9	12945.8	11007.3	11126.6	12631.3	12887.1	13446.2	13251.7
CHR10_JGVV3_189_T01	VIT_10s0003g02090	Vitvi10g00666	Lipase GDSL	NA	150	187.454	150	150	150	150	204.727	293.304	202.981	150	150	150
CHR10_JGVV3_19_T01	VIT_10s0003g00200	Vitvi10g01769	Unknown protein	NA	2041.37	2438.68	2728.96	1730.57	1747.58	1679.35	1074.73	965.519	1327.8	1635.2	1860.08	1677.12
CHR10_JGVV3_191_T01	VIT_10s0003g02110	Vitvi10g00668	Lipase GDSL	NA	267.475	286.385	233.511	251.399	189.148	238.657	293.283	226.169	332.277	176.038	153.479	159.433
CHR10_JGVV3_192_T01	VIT_10s0003g02120	Vitvi10g00669	Lipase GDSL	NA	1894.21	1838.57	3084.24	609.453	876.843	929.669	387.457	323.565	564.058	380.143	483.226	584.913
CHR10_JGVV3_193_T01	VIT_10s0003g02130	Vitvi10g01810	Unknown	NA	1336.48	1471.53	1469.43	1197.22	1328.55	1154.99	583.1	165.424	400.282	865.295	1183.09	1037.46
CHR10_JGVV3_194_T01	VIT_10s0003g02140	Vitvi10g01811	Unknown protein	NA	1543.2	1424.92	2070.76	1348.78	1699.4	1203.86	1439.35	1542.52	1008.05	1154.78	1209.32	1181.49
CHR10_JGVV3_195_T01	VIT_10s0003g02150	Vitvi10g00674	Trehalose-phosphate synthase 1	NA	279.616	211.907	193.156	282.017	256.7	187.522	324.262	603.507	440.637	184.563	168.339	150
CHR10_JGVV3_196_T01	VIT_10s0003g02160	Vitvi10g00674	Trehalose-phosphate synthase 1	NA	242.679	328.926	268.525	232.359	227.545	228.821	1628.91	1495.79	1637.63	305.663	328.472	263.217		*	-5.66856
CHR10_JGVV3_197_T01	VIT_10s0003g02170	Vitvi10g01812	Subtilase	NA	326.91	361.312	223.862	244.358	237.085	243.756	163.64	186.263	150	334.827	279.577	247.779
CHR10_JGVV3_198_T01	VIT_10s0003g02180	Vitvi10g00678	Exonuclease-1	NA	150	150	186.994	150.546	153.036	150	408.451	587.607	670.536	156.435	194.743	150
CHR10_JGVV3_199_T01	VIT_10s0003g02190	Vitvi10g00679	Nodulin MtN3 family	SWEET2b	1268.07	1275.15	1451.05	1341.81	1295.62	1046.97	528.298	951.924	413.102	986.497	801.497	850.149
CHR10_JGVV3_2_T01	VIT_10s0003g00020	Vitvi10g00478	Unknown	NA	228.3	190.751	187.499	184.849	150	150	538.694	680.849	725.63	153.95	257.397	169.811
CHR10_JGVV3_20_T01	VIT_10s0003g00210	Vitvi10g01770	Unknown	NA	1739.19	1672.46	2151.07	2127.88	2271.26	1851.06	893.113	1068.92	613.067	2949.15	2434.61	2225.06
CHR10_JGVV3_200_T01	VIT_10s0003g02200	Vitvi10g00680	Protein kinase PKN/PRK1	NA	15824	14443.7	17106.4	16308.5	16834.8	16034.8	13073.1	11545.3	11057.5	17099.2	16349	15785.1
CHR10_JGVV3_201_T01	VIT_10s0003g02210	Vitvi10g00681	Pentatricopeptide (PPR) repeat-containing protein	NA	1134.5	1216.64	1170.83	887.016	976.51	842.652	759.705	468.997	746.411	1098.28	1223.32	1214.61
CHR10_JGVV3_202_T01	VIT_10s0003g02220	Vitvi10g01814	Subtilisin	NA	213.954	223.575	199.58	185.789	175.481	159.203	150	150	150	209.568	176.936	208.868
CHR10_JGVV3_204_T01	VIT_10s0003g02240	Vitvi10g00682; Vitvi10g00683	DNA-binding bromodomain-containing prot; NA	NA	1984.35	1710.25	2389.71	1872.56	1870.4	2285.32	792.013	305.849	321.737	1977.96	2115.49	2138.15		*	4.28594
CHR10_JGVV3_205_T01	VIT_10s0003g02250	Vitvi10g00684	Translation initiation factor eIF-4E	NA	2769.93	2468.1	3564.53	3408.88	3364.61	2807.72	985.397	1046.2	610.363	3566.4	3486.03	3400.86
CHR10_JGVV3_206_T01	VIT_10s0003g02260	Vitvi10g00685	Naringenin,2-oxoglutarate 3-dioxygenase	NA	231.406	233.67	212.898	214.932	245.123	215.56	602.832	1027.72	805.084	264.065	236.216	209.168
CHR10_JGVV3_209_T01	VIT_10s0003g02290	Vitvi10g01817	SRG1 (senescence-related gene 1) oxidoreductase	NA	246.055	443.1	159.226	150	257.863	151.748	176.415	177.662	203.137	215.976	150	257.058
CHR10_JGVV3_21_T01	VIT_10s0003g00220	Vitvi10g01771	Unknown	NA	1774.52	2181.07	1650.47	815.951	733.366	523.024	1100.31	463.552	1086.13	341.806	288.063	321.809
CHR10_JGVV3_210_T01	VIT_10s0003g02300	Vitvi10g01818	SRG1 (senescence-related gene 1) oxidoreductase	NA	997.297	1654.04	618.607	407.281	488.479	464.07	3817.4	6576.6	5117.38	596.374	668.366	528.486
CHR10_JGVV3_212_T01	VIT_10s0003g02330	Vitvi10g01821	SRG1 (senescence-related gene 1) oxidoreductase	NA	216.708	315.284	150	150	183.757	150	2223.52	3549.72	4013.39	180.076	270.843	154.845
CHR10_JGVV3_213_T01	VIT_10s0003g02340	Vitvi10g01822	SRG1 (senescence-related gene 1) oxidoreductase	NA	611.074	902.446	526.557	432.742	359.398	411.749	906.659	896.534	930.499	303.952	361.708	312.467
CHR10_JGVV3_214_T01	VIT_10s0003g02350	Vitvi10g01823	SRG1 (senescence-related gene 1) oxidoreductase	NA	492.719	768.087	357.845	220.444	258.439	254.582	425.062	435.039	351.256	286.388	283.213	296.618
CHR10_JGVV3_215_T01	VIT_10s0003g02360	Vitvi10g01824	SRG1 (senescence-related gene 1) oxidoreductase	NA	619.126	855.665	279.027	279.818	285.881	221.278	441.514	220.809	248.414	290.832	306.485	278.613
CHR10_JGVV3_216_T01	VIT_10s0003g02380	Vitvi10g00689	SRG1 (senescence-related gene 1) oxidoreductase	NA	229.337	383.712	166.41	152.481	150	150	499.952	450.445	708.024	153.068	230.301	241.707
CHR10_JGVV3_217_T01	VIT_10s0003g02390	Vitvi10g01828	SRG1 (senescence-related gene 1) oxidoreductase	NA	442.194	547.958	233.724	162.53	192.039	169.444	159.121	164.623	155.647	228.708	216.177	230.817
CHR10_JGVV3_218_T01	VIT_10s0003g02400	Vitvi10g01829	SRG1 (senescence-related gene 1) oxidoreductase	NA	503.921	791.378	265.253	214.56	270.948	199.995	5308.92	9368.92	8879.39	353.113	531.096	350.984
CHR10_JGVV3_22_T01	VIT_10s0003g00230	Vitvi10g00493	Unknown protein	NA	2001.97	2987.62	2265.65	2199.49	2406.25	1946.2	2511.28	1143.69	1196.62	1970.18	2433.4	2077.15
CHR10_JGVV3_220_T01	VIT_10s0003g02420	Vitvi10g01830	SRG1 (senescence-related gene 1) oxidoreductase	NA	590.102	610.382	699.988	435.217	505.682	413.737	1051.06	884.362	1684.81	369.428	487.429	372.219
CHR10_JGVV3_221_T01	VIT_10s0003g02430	Vitvi10g01831	flavonol synthase	NA	403.207	447.799	530.475	390.611	389.564	291.606	361.653	439.741	244.384	329.271	333.127	341.944
CHR10_JGVV3_222_T01	VIT_10s0003g02440	Vitvi10g00693	Xyloglucan endotransglucosylase/hydrolase 23	NA	150	150	167.411	199.445	150	150	166.718	166.344	210.562	150	150	165.532
CHR10_JGVV3_223_T01	VIT_10s0003g02450	Vitvi10g00694	flavonol synthase	FLS7	5518.89	6344.62	5444.01	5220.68	5549.21	5289.45	5373.46	3572.16	3906.94	5846.33	7363.4	7352.84
CHR10_JGVV3_224_T01	VIT_10s0003g02460	Vitvi10g01832	SRG1 (senescence-related gene 1) oxidoreductase	NA	518.185	729.419	402.225	289.768	307.615	379.988	534.65	685.235	545.229	339.87	259.975	281.867
CHR10_JGVV3_225_T01	VIT_10s0003g02470	Vitvi10g00697	SRG1 (senescence-related gene 1) oxidoreductase	NA	985.534	1158.97	1525.26	480.062	686.443	671.388	1943.12	854.225	1234.55	587.424	530.044	681.785
CHR10_JGVV3_226_T01	VIT_10s0003g02480	Vitvi10g01833	NA	NA	361.935	548.479	410.476	471.192	490.318	362.282	403.708	448.585	268.391	505.465	831.896	786.058
CHR10_JGVV3_227_T01	VIT_10s0003g02490	Vitvi10g00698	Xyloglucan endotransglycosylase/hydrolase precursor XTH-21	NA	931.275	684.663	561.265	781.551	819.735	950.866	1354.85	1154.56	1589.26	1414.84	870.579	808.824
CHR10_JGVV3_228_T01	VIT_10s0003g02510	Vitvi10g00698	Xyloglucan endotransglycosylase/hydrolase precursor XTH-21	NA	1564.65	1383.42	1724.06	1508.15	1756.06	1811.71	1908.66	1006.48	1520.06	2362.39	2329.91	2592.6					*	-1.43519
CHR10_JGVV3_229_T01	VIT_10s0003g02540	Vitvi10g00702	ABC transporter B member 14	NA	276.724	422.087	231.455	262.569	229.186	174.577	788.022	1946.61	1351	184.239	222.69	191.346
CHR10_JGVV3_23_T01	VIT_10s0003g00240	Vitvi10g01772	Unknown protein	NA	1067.91	862.569	1221.21	1216.84	1331.59	1181.45	875.148	1417	1571.06	1454.42	1243.25	1361.59
CHR10_JGVV3_230_T01	VIT_10s0003g02550	Vitvi10g00703	ABC transporter B member 14	NA	228.949	367.808	219.554	216.421	180.205	181.026	325.588	641.804	246.197	182.01	150	150
CHR10_JGVV3_231_T01	VIT_10s0003g02560	Vitvi10g00703	ABC transporter B member 14	NA	150	163.715	163.371	150	150	150	318.023	540.452	452.086	150	157.179	171.176
CHR10_JGVV3_232_T01	VIT_10s0003g02570	Vitvi10g00705	ABC transporter B member 14	NA	171.113	253.489	190.841	154.035	167.047	157.78	162.689	202.282	174.351	150	150	150
CHR10_JGVV3_233_T01	VIT_10s0003g02580	Vitvi10g00706	ABC transporter B member 14	NA	248.778	313.934	227.779	227.427	245.762	247.121	269.558	720.277	309.872	263.38	150	232.898
CHR10_JGVV3_234_T01	VIT_10s0003g02590	Vitvi10g00707	SH3 domain-containing protein 3 (SH3P3)	NA	4968.95	5234.66	6654.39	3409.12	3744.76	3570.61	3319.97	1737.92	2666.62	2485.32	3327.32	3943.58
CHR10_JGVV3_235_T01	VIT_10s0003g02610	Vitvi10g00709	Unknown protein	NA	12060.5	11232.1	11777.3	13832.6	13744.3	12270.3	14013.7	13500.5	13236.1	15627.7	14509.2	13900.6
CHR10_JGVV3_236_T01	VIT_10s0003g02620	Vitvi10g01835	AWPM19	NA	2417.69	2882.26	2475.33	2583.48	2773.83	2633.38	3267.51	777.59	798.96	5285.61	5335.38	5769.69					*	-2.05122
CHR10_JGVV3_237_T01	VIT_10s0003g02630	Vitvi10g00711	Pentatricopeptide (PPR) repeat-containing	NA	289.911	267.573	305.913	447.95	434.783	373.986	213.146	346.307	183.197	383.345	500.138	513.248
CHR10_JGVV3_239_T01	VIT_10s0003g02650	Vitvi10g00712	Ribosomal protein L32 (RPL32A) 60S	NA	9824.92	8762.04	13106.1	10616.2	10669.4	9005.89	9039.53	11058.9	11960.5	9965.62	10036.1	10189.6
CHR10_JGVV3_24_T01	VIT_10s0003g00250	Vitvi10g00494	Glucan phosphorylase	NA	2390.88	2276.6	2130.55	1953.1	1842.91	2151.78	591.522	416.089	311.759	1601.68	2024.39	1694.14		*	5.15248
CHR10_JGVV3_240_T01	VIT_10s0003g02660	Vitvi10g00713	RRNA processing protein RimM	NA	3062.04	3027.86	3364.17	3134.31	2785.9	2944.38	1712.19	1175.44	1594.48	2539.39	3246.52	2899.31		*	2.10929
CHR10_JGVV3_241_T01	VIT_10s0003g02670	Vitvi10g00714	AML5 (arabidopsis mei2-like protein 5)	NA	5773.25	5686.83	5148.81	5230.6	4638.81	5253.36	4228.82	2507.33	3453.88	5935.33	5088.07	5633.46
CHR10_JGVV3_242_T01	VIT_10s0003g02680	Vitvi10g00715	Phytochrome E	NA	1559.05	2367.76	2028.47	1425.44	1526.25	1242.04	1085	708.504	903.853	839.58	1355.79	1320.89
CHR10_JGVV3_243_T01	VIT_10s0003g02690	Vitvi10g00716	NLI interacting factor (NIF)	NA	2130.98	2266.05	2102.68	2633.49	2207.92	3025.51	1825.64	926.153	1219.56	2397.23	2321.12	2380.29
CHR10_JGVV3_244_T01	VIT_10s0003g02700	Vitvi10g00717	Pre-mRNA-processing factor 39	NA	4264.88	3768.47	2432	3554.72	3068.09	3043.61	1924.22	1284.58	1584.12	4325.17	4147.1	3651.52
CHR10_JGVV3_245_T01	VIT_10s0003g02710	Vitvi10g00719	Cold acclimation protein COR413-TM1	NA	5368.26	7409.85	6456.96	3910.32	4420.91	3884.79	4124.37	2299.22	2613.09	4129.33	4812.82	4322.29
CHR10_JGVV3_246_T01	VIT_10s0003g02720	Vitvi10g00720	Beta-1,3 glucanase	NA	572.866	468.615	452.79	705.907	740.488	711.245	439.865	687.975	774.803	1595.99	1188.66	1058.8
CHR10_JGVV3_247_T01	VIT_10s0003g02730	Vitvi10g01837	D1 protease precursor	NA	1251.4	1320.1	1014.4	1825.48	1942.03	1745.49	1047.32	1350.87	974.019	1871.31	2182.28	2169.64
CHR10_JGVV3_248_T01	VIT_10s0003g02740	Vitvi10g00722	TA9	NA	8822.02	8932.81	5141.08	11338.8	11202.2	11074	7885.51	7273.46	7208.95	12707	10660	11686.8
CHR10_JGVV3_249_T01	VIT_10s0003g02750	Vitvi10g00723	IMP dehydrogenase/GMP reductase	NA	3919.34	4206.35	3526.2	3622.53	3543.79	3212.58	2809.49	1479.88	2285.58	2693.43	3452.91	3412.85
CHR10_JGVV3_25_T01	VIT_10s0003g00260	Vitvi10g00496	DnaJ homolog, subfamily B, member 4	NA	30797.8	23789.5	33804.1	11986.6	11038.5	33589.2	19096.5	13707.7	15685.6	10792.9	11902.7	10023.6
CHR10_JGVV3_250_T01	VIT_10s0003g02760	Vitvi10g00724	Zeta-cop, subunit of COP-I complex	NA	10290.3	10824.5	12746.3	8883.19	8840.71	8143.34	9432.24	7295.3	8654.44	7106.66	7226.44	7478.29
CHR10_JGVV3_251_T01	VIT_10s0003g02770	Vitvi10g00726	Pterin-4-alpha-carbinolamine dehydratase	NA	573.131	643.554	792.892	670.098	662.102	615.753	464.048	288.96	223.635	599.514	583.311	624.481
CHR10_JGVV3_252_T01	VIT_10s0003g02780	Vitvi10g00727	Unknown protein	NA	4965.77	4685.21	5890.87	4036.43	4437.26	4315.12	2849.22	1831.5	2072.82	1785.91	1649.63	2072.17		*	2.30129		*	2.32199
CHR10_JGVV3_253_T01	VIT_10s0003g02790	Vitvi10g00728	Double-stranded DNA-binding protein	NA	10707.6	9865.71	13208	9988.05	10010.8	8642.86	10922.2	10025.4	11028	9418.76	9169.7	9230.7
CHR10_JGVV3_254_T01	VIT_10s0003g02800	Vitvi10g00731	KCO6 (Ca2+ activated outward rectifying K+ channel 6)	NA	1375.53	955.37	1167.08	1737.24	1691.05	1923.49	591.613	605.979	330.477	1463.23	1225.29	1390.34
CHR10_JGVV3_255_T01	VIT_10s0003g02810	Vitvi10g00732	WRKY DNA-binding protein 71	WRKY31	415.251	588.171	450.078	530.798	636.566	334.718	586.97	1301.94	734.117	395.898	453.664	561.956
CHR10_JGVV3_256_T01	VIT_10s0003g02820	Vitvi10g00733	O-acetyltransferase	NA	1375.48	880.011	848.251	1508.53	1263.48	1788.25	239.181	244.549	150	1734.02	1639.42	1487
CHR10_JGVV3_257_T01	VIT_10s0003g02830	Vitvi10g00733	O-acetyltransferase	NA	1761.06	1984.03	1359.04	1968.11	1909.69	2198.29	1027.28	632.358	636.107	2206.06	2004	2058.3
CHR10_JGVV3_258_T01	VIT_10s0003g02840	Vitvi10g00734; Vitvi10g00735	Purine permease 10 PUP10; NA	NA	6575.92	7181.59	5080.93	10338.5	9747.2	8291.12	5798.64	4429.78	5334.63	12140.5	12648.7	12399.6
CHR10_JGVV3_259_T01	VIT_10s0003g02850	Vitvi10g00736	Purine permease 10 PUP10	NA	678.326	607.712	644.759	576.277	606.513	545.802	285.661	260.195	307.654	763.385	945.173	846.428		*	2.26219
CHR10_JGVV3_26_T01	VIT_10s0003g00270	Vitvi10g00497	Homeobox-1	NA	7996.33	7524.76	6410.05	9061.62	8083.84	9150.59	8024.97	8797.53	7786.17	10758.3	9022.9	8426.82
CHR10_JGVV3_260_T01	VIT_10s0003g02860	Vitvi10g00738	UDP-N-acetylglucosamine transferase subunit ALG14, related	NA	2700.97	2868.67	2536.69	2730.94	2573.08	2609.46	2551.84	1793.21	1611.8	3010.21	2770.69	2792.17
CHR10_JGVV3_261_T01	VIT_10s0003g02870	Vitvi10g01838	Pentatricopeptide (PPR) repeat-containing protein	NA	648.65	537.708	1080.02	1047.79	1152.64	1218.96	183.058	246.396	190.085	1112.13	1190.49	1174.35
CHR10_JGVV3_262_T01	VIT_10s0003g02880	Vitvi10g00739	Starch synthase protein	NA	3534.84	3044.61	2852.65	4153.66	4004.52	3927.01	1862.67	1256.84	999.812	4507.76	5812.85	5611.53
CHR10_JGVV3_263_T01	VIT_10s0003g02890	Vitvi10g01839	LHCII type I CAB-1	NA	15897.5	18440.6	16763.6	2506.91	3149.15	4785.25	8202.22	7110.65	8751.81	1764.8	2904.11	2900.85		*	2.12351
CHR10_JGVV3_264_T01	VIT_10s0003g02900	Vitvi10g00740	LHCII type I CAB-1	NA	8851.93	10373.9	9571.43	1818.39	1956.98	3479.44	5191.53	3339.79	5977.67	1338.88	2008.62	1841.91
CHR10_JGVV3_266_T01	VIT_10s0003g02930	Vitvi10g00743	FLS2 (flagellin-sensitive 2)	NA	155.169	150	150	150	158.738	150	364.179	420.593	547.133	150	156.131	150
CHR10_JGVV3_267_T01	VIT_10s0003g02940	Vitvi10g00744	Basic helix-loop-helix (bHLH) family	NA	4674.04	4504.54	4122.8	8984.7	8003.26	6254.18	3893.37	2754.5	3232.26	8324.03	8440.14	8411.88
CHR10_JGVV3_268_T01	VIT_10s0003g02950	NA	NA	NA	2016.3	1712.4	1054.48	4337.44	3131.38	2982.33	3919.49	5806.41	3814.96	4153.52	3637.89	3287.1
CHR10_JGVV3_269_T01	VIT_10s0003g02960	Vitvi10g00746	Glycosyl hydrolase family 17 protein	NA	150	150	150	150	150	150	150	150	150	150	150	150
CHR10_JGVV3_270_T01	VIT_10s0003g02970	Vitvi10g00747	Alpha-L-arabinofuranosidase	NA	305.958	432.683	265.317	195.02	240.388	185.139	1192.18	2189.67	1127.41	215.407	259.109	219.408
CHR10_JGVV3_271_T01	VIT_10s0003g02980	Vitvi10g00747	Alpha-L-arabinofuranosidase	NA	150	150	150	150	150	150	150	150	150	150	150	150
CHR10_JGVV3_272_T01	VIT_10s0003g02990	Vitvi10g00749	Signal peptidase I	NA	4421.61	4696.09	4195.7	3454.09	3969.98	3445.62	3091.94	1664.08	1412.54	3317.68	3470.3	3425.37
CHR10_JGVV3_274_T01	VIT_10s0003g03030	Vitvi10g00751	Cation/hydrogen exchanger (CHX15)	NA	174.46	249.986	154.048	216.858	192.917	241.327	331.808	179.122	287.727	412.052	241.025	213.371
CHR10_JGVV3_276_T01	VIT_10s0003g03050	Vitvi10g01844	High mobility group HMG1/2	NA	2527.87	2588.47	2967.5	2827.95	2392.72	1928.98	2674.14	1851.63	1967	3014	2752.23	2613.6
CHR10_JGVV3_277_T01	VIT_10s0003g03060	Vitvi10g01844	High mobility group HMG1/2	NA	4119.53	5168.15	3909.29	3609.88	3539.38	2912.78	9813.47	12269.9	11451.6	4065.84	4251.11	3598.63		*	-2.54112
CHR10_JGVV3_278_T01	VIT_10s0003g03070	Vitvi10g00753	Beta-ketoacyl-ACP synthase precursor	NA	8288.25	5308.22	7062.36	9449.66	8935.68	9975.73	3043.82	2707.21	2639.64	7404.9	6318.45	6788.08					*	1.3827
CHR10_JGVV3_28_T01	VIT_10s0003g00290	Vitvi10g00497	Homeobox-1	NA	788.465	184.006	439.899	835.311	549.838	926.232	763.325	1075.95	1302.1	1697.37	822.007	757.391
CHR10_JGVV3_280_T01	VIT_10s0003g03090	Vitvi10g00755	3-beta hydroxysteroid dehydrogenase	NA	3640.9	3255.78	5343.16	5324.07	5683.44	3982.77	1951.33	697.14	921.202	3734.9	4562.16	4031.6
CHR10_JGVV3_281_T01	VIT_10s0003g03110	Vitvi10g00756	Cytochrome B561	NA	2789.29	2402.14	2529.52	3071.39	3012.71	2398.17	2230.6	1919.87	1759.31	3482.85	3093.2	3023.32
CHR10_JGVV3_282_T01	VIT_10s0003g03120	Vitvi10g00757; Vitvi10g00759	Urease accessory protein G; NA	NA	8103.4	10676.1	6204.42	8198.63	7772.38	9082.49	9484.95	9575.07	10502.6	9404.34	7138.39	8258.47
CHR10_JGVV3_283_T01	VIT_10s0003g03130	Vitvi10g00760	Ribosomal protein L18A (RPL18aB) 60S	NA	5600.83	5427.29	6314.31	4943.84	4485.66	4336.78	6405.48	5783.38	6876.94	4776.59	4321.46	4270.46
CHR10_JGVV3_284_T01	VIT_10s0003g03150	Vitvi10g00761	Ribosomal protein L18A (RPL18aB) 60S	NA	10486.2	11886.6	12719.5	9444.64	8945.28	8194.47	10896	8538.59	9899.96	6407.54	6527.12	6053.82
CHR10_JGVV3_285_T01	VIT_10s0003g03160	Vitvi10g00761	Ribosomal protein L18A (RPL18aB) 60S	NA	16700	17853.7	18007.4	14637.7	17333.8	15660.4	14901.7	12875.6	12300.8	16655.8	17385.5	17739
CHR10_JGVV3_286_T01	VIT_10s0003g03170	Vitvi10g00764	CYP710A1 C-22 sterol desaturase	NA	392.36	408.349	600.963	355.104	340.063	316.552	182.759	202.058	227.416	223.557	150	253.646
CHR10_JGVV3_287_T01	VIT_10s0003g03180	Vitvi10g00765	Phospho-N-acetylmuramoyl-pentapeptide-transferase	NA	1737.24	1983.57	2422.91	2296.83	2345.61	2021.75	1568.11	1284.2	1287.69	1858.13	2120.8	2069.06
CHR10_JGVV3_288_T01	VIT_10s0003g03190	Vitvi10g00767	RNA recognition motif (RRM)-containing	NA	17989.5	17227.8	14813.3	17111.4	18789.8	18246.6	16972.4	17054.1	17042.6	19314.2	18229.8	19289.4
CHR10_JGVV3_29_T01	VIT_10s0003g00300	Vitvi10g00499	Acclimation of photosynthesis to environment	NA	5986.39	6103.02	6075.67	5799.13	5561.4	5650.44	3902.67	2676.79	2403.05	5588.56	6483.62	7280.98
CHR10_JGVV3_290_T01	VIT_10s0003g03220	Vitvi10g00769	S-adenosyl-L-methionine:salicylic acid carboxyl methyltransferase	NA	228.585	261.327	263.069	262.618	276.794	249.271	293.337	514.414	642.985	344.921	281.212	345.815
CHR10_JGVV3_291_T01	VIT_10s0003g03230	Vitvi10g00770; Vitvi10g00771	NA; Tubulin folding cofactor D	NA	963.482	818.438	1189.71	754.337	900.286	1051.53	1649.34	983.568	884.22	1079.05	1088.14	952.315
CHR10_JGVV3_292_T01	VIT_10s0003g03240	Vitvi10g01848	ATSYTC/NTMC2T1.3/NTMC2TYPE1.3/SYTC	NA	447.912	565.41	407.016	547.308	464.204	476.913	502.193	539.459	301.327	333.741	434.791	416.14
CHR10_JGVV3_293_T01	VIT_10s0003g03250	Vitvi10g00774	Unknown protein	NA	3466.67	3124.39	2971.27	1935.19	1634.37	1676.12	2320.13	1376.8	1557.98	3038.28	1645.45	1709.76
CHR10_JGVV3_294_T01	VIT_10s0003g03260	Vitvi10g00775	Prefoldin	NA	1585.8	1469.15	2290.64	1467.84	1537.74	1317.44	568.702	478.141	526.012	1701.46	1656.15	1610.18
CHR10_JGVV3_295_T01	VIT_10s0003g03270	Vitvi10g00777	Inward rectifying potassium channel	NA	479.297	488.022	819.938	863.757	717.996	594.008	414.035	402.084	297.586	595.016	829.464	725.353
CHR10_JGVV3_296_T01	VIT_10s0003g03280	Vitvi10g00778	Alpha-mannosidase	NA	2433.41	1318.76	1562.48	4244.45	3386.4	3909.33	1506.55	1476.06	1482.19	3739.35	3773.4	3969.51
CHR10_JGVV3_297_T01	VIT_10s0003g03290	Vitvi10g00780	Intron maturase, type II	NA	729.305	700.745	845.824	888.284	937.231	792.364	314.067	190.583	203.349	815.692	930.212	860.002		*	3.21451
CHR10_JGVV3_298_T01	VIT_10s0003g03300	Vitvi10g00781	Unknown protein	NA	13686.4	14005.4	15672	10306.3	10083.2	9713.49	10610.4	4118.8	6318.81	14729.2	17622.2	12255.8
CHR10_JGVV3_299_T01	VIT_10s0003g03310	Vitvi10g00782	EMB2756 (embryo defective 2756)	NA	1133.49	1207.79	1436.21	1020.59	1059.35	1205.99	706.717	948.527	904.093	495.13	833.916	753.744
CHR10_JGVV3_3_T01	VIT_10s0003g00030	Vitvi10g00479	Dof zinc finger protein DOF5.3	NA	412.956	469.524	432.421	478.237	464.239	312.461	222.739	268.572	256.129	376.256	329.603	305.311		*	1.7592
CHR10_JGVV3_30_T01	VIT_10s0003g00320	Vitvi10g00501	Unknown protein	NA	2481.98	2036.24	1902.79	2943.7	2872.62	2843.3	1915.71	1164	2422.67	2492.68	3353.35	3529.08
CHR10_JGVV3_300_T01	VIT_10s0003g03320	Vitvi10g01851	Unknown	NA	184.985	150	150	152.991	150	150	247.959	192.848	281.144	150	161.762	150
CHR10_JGVV3_301_T01	VIT_10s0003g03330	Vitvi10g00784	Receptor-like serine-threonine protein kinase	NA	2727.55	1859.03	1971.58	4285.81	4490.28	3853.76	1679.9	941.682	1148.39	4523.16	4681.66	4603.31
CHR10_JGVV3_305_T01	VIT_10s0003g03370	Vitvi10g01855	Unknown	NA	207.307	178.134	187.921	181.31	201.253	288.868	462.777	750.825	624.174	386.779	464.945	379.25
CHR10_JGVV3_31_T01	VIT_10s0003g00330	Vitvi10g00503	HSL1 (HAESA-like 1)	NA	1600.73	1848.42	1821.65	1196.23	1409.06	1329.49	1995.82	1768	2701.82	601.182	760.696	891.607
CHR10_JGVV3_311_T01	VIT_10s0003g03430	Vitvi10g01859	No hit	NA	236.819	205.511	204.388	222.806	166.037	150	448.493	473.775	805.134	150	166.704	150
CHR10_JGVV3_312_T01	VIT_10s0003g03440	Vitvi10g01860	No hit	NA	150	160.54	166.921	150	150	150	279.373	319.818	353.44	150	150	150
CHR10_JGVV3_313_T01	VIT_10s0003g03470	Vitvi10g00793	Multidrug resistance-associated protein 5	NA	2237.94	1567.4	1200.54	3211.25	2643.14	3528.08	2919.72	3522.04	3477.62	3765.42	2977.67	2856.26
CHR10_JGVV3_314_T01	VIT_10s0003g03480	Vitvi10g00794	Multidrug resistance-associated protein 5	NA	1533.4	1333.44	836.394	1389.88	1249.97	1563.88	862.05	484.682	660.808	2097.54	1288.46	1418.02
CHR10_JGVV3_315_T01	VIT_10s0003g03490	Vitvi10g00796	GA 2-oxidase	NA	234.276	318.126	315.824	211.585	258.813	299.39	275.663	296.182	323.469	353.707	341.307	298.004
CHR10_JGVV3_316_T01	VIT_10s0003g03500	Vitvi10g00797	Katanin p60 catalytic subunit	NA	6687.3	6154.59	5448.96	4465.56	4598.49	5244.62	6956.69	5658.63	5303.59	4132.16	3942.07	4244.86
CHR10_JGVV3_317_T01	VIT_10s0003g03510	Vitvi10g00798	HSP20 chaperone	NA	14808.4	13329.7	18901	12157.3	10903.8	15422.8	14019.8	11744.8	12493.3	9222.26	9734.11	8967.25
CHR10_JGVV3_318_T01	VIT_10s0003g03520	Vitvi10g01862	Beta-amyrin synthase	NA	236.094	400.872	150	154.915	150	150	150	160.794	150	173.823	150	182.98
CHR10_JGVV3_319_T01	VIT_10s0003g03530	Vitvi10g01863	Lupeol synthase	NA	237.034	373.391	254.742	246.252	197.894	154.459	889.416	1800.99	1778.77	220.844	242.732	173.095
CHR10_JGVV3_32_T01	VIT_10s0003g00340	Vitvi10g00504	ACR4 (Arabidopsis CRINKLY4)	NA	193.058	177.057	150	150	150	150	150	150	150	159.246	169.524	177.576
CHR10_JGVV3_320_T01	VIT_10s0003g03550	Vitvi10g01865	Lupeol synthase	NA	150	172.963	150	192.952	156.978	150	440.106	826.828	619.894	150	150	156.969
CHR10_JGVV3_321_T01	VIT_10s0003g03560	Vitvi10g01866	Beta-amyrin synthase	NA	589.872	1109.74	404.067	349.341	314.264	351.099	778.077	1933.35	664.934	290.288	397.212	252.188
CHR10_JGVV3_322_T01	VIT_10s0003g03580	Vitvi10g00803	Aquaporin PIP3	NA	209.348	183.416	386.83	234.226	256.027	281.596	2803.28	3653.02	2116.39	477.871	365.053	425.564
CHR10_JGVV3_323_T01	VIT_10s0003g03590	Vitvi10g01868	Beta-amyrin synthase	NA	240.935	315.26	216.582	195.309	172.422	207.406	400.788	493.529	638.402	221.62	245.169	215.966
CHR10_JGVV3_324_T01	VIT_10s0003g03600	Vitvi10g01869	Lupeol synthase 2	NA	332.059	488.215	221.412	150	164.957	170.862	328.332	399.608	314.216	261.304	234.051	170.778
CHR10_JGVV3_325_T01	VIT_10s0003g03610	Vitvi10g01870	Lupeol synthase 2	NA	287.364	445.692	159.309	150	150	150	212.232	180.004	240.178	151.094	163.388	182.608
CHR10_JGVV3_327_T01	VIT_10s0003g03640	Vitvi10g01874	Protein kinase CRK1 CRK1 protein(Cdc2-related kinase 1)	NA	1812.8	1381.64	1669.39	1700.01	1886.47	2262.84	4897.55	4666	4840.73	2471.79	1870.4	2143.51		*	-2.96151
CHR10_JGVV3_328_T01	VIT_10s0003g03650	Vitvi10g01875	Beta-amyrin synthase	NA	422.902	574.263	218.387	221.633	217.032	203.884	389.118	486.872	694.267	232.228	162.013	214.6
CHR10_JGVV3_329_T01	VIT_10s0003g03660	Vitvi10g01876	Beta-amyrin synthase	NA	160.898	189.864	153.085	150	150	150	150	150	150	212.066	150	167.205
CHR10_JGVV3_33_T01	VIT_10s0003g00350	Vitvi10g00505	NAC domain-containing protein 73	NAC37	357.28	419.671	372.773	615.697	618.784	554.507	563.483	444.312	677.058	1127.96	1617.6	1125.92
CHR10_JGVV3_330_T01	VIT_10s0003g03670	Vitvi10g00809	unknown	NA	376.599	294.206	551.962	323.763	380.384	392.328	855.152	765.658	825.159	342.678	359.601	386.971
CHR10_JGVV3_331_T01	VIT_10s0003g03690	Vitvi10g00811	No hit	NA	268.788	223.509	161.1	240.95	172.428	236.271	236.413	257.745	417.404	150	157.156	173.974
CHR10_JGVV3_332_T01	VIT_10s0003g03710	Vitvi10g00816	Cullin-4	NA	7197.44	7146.93	6029.49	7551.9	7531.21	8216.07	5851.74	5114.36	5810.98	8196.05	7669.93	8852.88
CHR10_JGVV3_333_T01	VIT_10s0003g03720	Vitvi10g01877	Unknown protein	NA	5878.98	5748.3	6134.01	4313.35	4228.98	3785.35	3990.68	1992.62	2294.51	3730.09	3985.39	3597.29
CHR10_JGVV3_334_T01	VIT_10s0003g03730	Vitvi10g00819	Kelch repeat-containing F-box protein	NA	7518.89	7164	7643.29	6209.62	6791.14	7200.48	4744.03	4039.39	4583.43	8468.52	8012.49	8395.44		*	1.67027
CHR10_JGVV3_335_T01	VIT_10s0003g03750	Vitvi10g00821	9-cis-epoxycarotenoid dioxygenase 2	NCED2	4542.5	1628.7	1485.94	2348.12	2363.95	3238.65	2263.91	3615.09	2348.9	2680.64	1385.36	1803.7
CHR10_JGVV3_336_T01	VIT_10s0003g03770	Vitvi10g00824	Pyruvate dehydrogenase beta subunit	NA	1665.63	1091.19	1952.05	1900.97	1843.68	1836.78	890.311	766.111	1046.53	2162.98	2095.33	2067.39					*	-1.13335
CHR10_JGVV3_337_T01	VIT_10s0003g03780	Vitvi10g00825	Unknown protein	NA	944.323	926.437	1193.35	1181.2	1220.07	1088.32	665.647	274.453	330.757	1151.6	1290.74	1263.54
CHR10_JGVV3_338_T01	VIT_10s0003g03790	Vitvi10g01879	Jasmonate ZIM domain-containing protein 8	NA	1524.64	1561.22	1060.54	1834.99	1478.26	943.876	735.093	300.972	574.125	3223.5	1656	1200.74
CHR10_JGVV3_339_T01	VIT_10s0003g03800	Vitvi10g00826	Jasmonate ZIM domain-containing protein 8	NA	317.214	346.385	258.314	332.607	302.363	247.716	250.955	254.582	257.656	804.421	383.286	378.134
CHR10_JGVV3_34_T01	VIT_10s0003g00360	Vitvi10g00506	Guanylate-binding	NA	3944.36	3629.59	4189.82	4042.67	3920.8	4041.17	2557.93	3152.11	2949.86	4731.48	5032.63	4827.99
CHR10_JGVV3_340_T01	VIT_10s0003g03810	Vitvi10g00827	No hit	NA	1032.53	1291.97	910.318	1163.09	1114.8	1885.6	2134.85	454.468	2060.24	1348.79	1803.39	1150.26
CHR10_JGVV3_342_T01	VIT_10s0003g03830	Vitvi10g00829	S-2-hydroxy-acid oxidase, peroxisomal	NA	13122.1	11894.2	13381.8	11660.2	12820.5	12357.1	10231.6	8109.79	8164	14330	17195.3	17038.3
CHR10_JGVV3_343_T01	VIT_10s0003g03840	Vitvi10g01880	No hit	NA	207.842	287.424	162.83	180.569	210.959	198.41	281.483	601.206	514.324	197.802	258.579	191.776
CHR10_JGVV3_344_T01	VIT_10s0003g03850	Vitvi10g00832	Protease Do-like 5	NA	1042.58	1048.65	1625.56	720.646	762.178	763.179	150	150	150	688.702	853.356	852.133
CHR10_JGVV3_345_T01	VIT_10s0003g03860	Vitvi10g00834	KH domain-containing protein	NA	7350.52	7132.9	7348.27	9500.02	8826.44	8933.61	4714.66	2453.95	3618.37	8417.82	7904.28	7880.73
CHR10_JGVV3_346_T01	VIT_10s0003g03870	Vitvi10g00835	Ornithine aminotransferase	NA	10004.1	8941.01	7969.43	10832.6	9804.26	9521.39	8161.25	7638.8	8432.51	10730.7	11740.9	11308.4
CHR10_JGVV3_347_T01	VIT_10s0003g03880	Vitvi10g00837	F-box domain containing protein	NA	11545.4	10763	10913.1	12697	12876.5	12742.6	8655.11	7360.74	7266.42	13647.2	14494.7	12688.2		*	1.4269
CHR10_JGVV3_349_T01	VIT_10s0003g03910	Vitvi10g00838	No hit	NA	1063.02	808.472	971.74	1843.48	1590.28	1555.32	500.465	359.795	428.07	2044.94	1981.76	1760.27		*	2.20691
CHR10_JGVV3_35_T01	VIT_10s0003g00370	Vitvi10g00506	Guanylate-binding	NA	1487.41	244.398	370.709	2146.41	1067.89	1867.62	330.278	424.064	344.524	2747.29	840.85	762.943
CHR10_JGVV3_350_T01	VIT_10s0003g03920	Vitvi10g01883	Ribosomal protein L14	NA	2941.33	3543.26	3467.48	2533.25	2403.31	1948.96	1344.59	494.573	717.75	1928.68	2440.82	2116.12		*	3.89222
CHR10_JGVV3_351_T01	VIT_10s0003g03930	Vitvi10g00839	Inositol transporter 2	NA	5067.04	5858.9	4161.47	7895.31	8715.22	6422.98	3014.46	2938.74	2630.13	7367.47	11317.3	15008
CHR10_JGVV3_352_T01	VIT_10s0003g03940	Vitvi10g00840	Glutaredoxin	NA	269.604	395.908	181.989	187.541	196.694	221.048	448.073	1077.38	714.174	187.305	212.098	150
CHR10_JGVV3_353_T01	VIT_10s0003g03950	Vitvi10g00841	AERO1 (arabidopsis endoplasmic reticulum oxidoreductins 1)	NA	3254.78	3426.58	2925.14	5185.1	4492.52	3702.93	2604.81	4260.85	2057.72	3418.2	3167.63	3164.96
CHR10_JGVV3_354_T01	VIT_10s0003g03960	Vitvi10g01885	Unknown protein	NA	2838.13	2347.77	3635.22	3506.81	3348.35	2999.87	1496.22	1016.34	1389.42	3420.97	3096.24	2784.84
CHR10_JGVV3_355_T01	VIT_10s0003g03970	Vitvi10g00842	MADS-box agamous-like 62	MADS1A2b	282.334	331.866	288.685	262.139	270.714	231.49	496.89	1240.46	1445.98	267.452	298.311	323.901
CHR10_JGVV3_356_T01	VIT_10s0003g03980	Vitvi10g00844	LEM3 (ligand-effect modulator 3) family protein	NA	2894.46	3067.45	3109.28	1670.77	1693.19	2191.64	797.733	302.087	644.951	1324.23	1527.87	1757.55		*	5.19907
CHR10_JGVV3_357_T01	VIT_10s0003g03990	Vitvi10g01886	No hit	NA	252.019	252.724	232.505	150	196.944	150	150	174.339	168.792	157.656	168.895	156.099		*	1.49503
CHR10_JGVV3_358_T01	VIT_10s0003g04000	Vitvi10g00845	ATP-dependent RNA helicase DDX51	NA	1181.63	1172.76	1597.04	1286.97	1148.81	1230.52	255.337	150	167.654	1231.14	1378.46	1342.16
CHR10_JGVV3_359_T01	VIT_10s0003g04020	Vitvi10g01887	CBL- interacting protein kinase 23	NA	8380.91	7607.28	7528.45	7512.53	7979.29	7615.45	6709.59	5541.68	6228.48	7425.22	8435.32	9517.48
CHR10_JGVV3_36_T01	VIT_10s0003g00380	Vitvi10g01773	Homeobox-leucine zipper protein HB52	NA	228.778	228.977	179.896	199.07	196.579	226.017	335.861	518.349	404.127	182.53	162.692	191.325
CHR10_JGVV3_360_T01	VIT_10s0003g04030	Vitvi10g00848	Zinc-binding protein	NA	6474	5713.25	5781.08	7556.56	7682.77	7830.29	5848.09	4073.22	5263.42	7582.47	8081.99	7330.34
CHR10_JGVV3_361_T01	VIT_10s0003g04040	Vitvi10g00849	Mitochondrial transcription termination factor	mTERF15	1395.88	1843.82	1308.77	1372.23	1392.16	1038.76	3561.76	6959.55	5519.01	864.212	1102.61	1000.06
CHR10_JGVV3_362_T01	VIT_10s0003g04050	Vitvi10g01888	Unknown protein	NA	633.834	614.078	689.722	855.398	642.301	747.722	991.175	898.315	1274.33	502.18	513.457	448.555
CHR10_JGVV3_363_T01	VIT_10s0003g04060	Vitvi10g00850	EMB2745 (embryo defective 2745)	NA	584.001	442.685	604.014	954.714	928.777	805.733	420.666	436.313	303.598	762.514	841.349	762.87
CHR10_JGVV3_364_T01	VIT_10s0003g04070	Vitvi10g00851	Metallo-beta-lactamase	NA	4013.97	3829.96	3977.33	3543.74	3772.56	3810.07	2300.83	1540.97	1897.88	3818.36	3621.81	3645.19
CHR10_JGVV3_365_T01	VIT_10s0003g04080	Vitvi10g00852	no hit	NA	258.659	303.314	351.21	304.085	466.624	424.691	184.502	273.558	253.221	582.458	637.78	1233.39
CHR10_JGVV3_366_T01	VIT_10s0003g04090	Vitvi10g00853	Remorin	NA	271.864	277.193	439.221	549.284	493.117	405.818	150.664	150	150	411.378	449.877	470.606
CHR10_JGVV3_367_T01	VIT_10s0003g04100	Vitvi10g00854	Auxin response factor 3	NA	1860.15	1718.82	1625.21	2179.72	1570.39	1441.36	770.525	772.045	926.097	1630.19	1541.86	1261.31		*	2.10809
CHR10_JGVV3_369_T01	VIT_10s0003g04120	Vitvi10g00858	Galactosyltransferase	NA	3314.27	3119.75	2967.64	2460.29	2464.39	2792	2081.99	1061.01	1412.07	2128.6	2339.14	2175.42
CHR10_JGVV3_37_T01	VIT_10s0003g00390	Vitvi10g00508	Glutaredoxin	NA	1524.08	1497.31	1641.62	2302.85	3029.47	2056.76	5435.62	3494.5	5561.49	2275.06	3860.07	3578.6
CHR10_JGVV3_370_T01	VIT_10s0003g04130	Vitvi10g01889	Unknown	NA	171.093	173.077	180.924	150	171.407	150	1743.29	2123.96	2103.12	150	310.104	163.19		*	-11.3701
CHR10_JGVV3_371_T01	VIT_10s0003g04160	Vitvi10g00860	S-adenosyl-L-methionine:scoulerine 9-O-methyltransferase	NA	150	150	150	150	150	150	260.623	393.602	428.66	150	150	150
CHR10_JGVV3_373_T01	VIT_10s0003g04180	Vitvi10g00862	Early-responsive to dehydration stress protein (ERD4)	NA	34116.6	30994.7	21502	31800.7	31714.4	32391.9	32837.4	28130.6	31781.4	32384.1	35764.4	33626.1
CHR10_JGVV3_374_T01	VIT_10s0003g04200	Vitvi10g00866	Lipase class 3	NA	313.095	392.976	223.992	211.543	217.082	192.854	284.07	429.096	255.278	202.225	185.088	153.516
CHR10_JGVV3_375_T01	VIT_10s0003g04210	Vitvi10g00867	Lipase class 3	NA	241.654	416.542	168.467	150	150	164.056	150	150	150	199.743	182.168	150
CHR10_JGVV3_376_T01	VIT_10s0003g04230	Vitvi10g00869	Lipase class 3	NA	306.333	466.169	188.226	150	163.635	161.229	211.441	230.39	295.202	242.142	250.667	259.404					*	-1.58406
CHR10_JGVV3_377_T01	VIT_10s0003g04240	Vitvi10g00870	Tyrosine decarboxylase	NA	231.701	322.1	204.013	150	150	159.039	150	150	151.723	150	151.779	190.669
CHR10_JGVV3_378_T01	VIT_10s0003g04250	Vitvi10g00871	Glutathione S-transferase GSTU22	NA	469.535	418.73	613.737	350.552	496.155	479.029	2562.22	4242.92	2617.96	451.549	584.696	744.282
CHR10_JGVV3_379_T01	VIT_10s0003g04260	Vitvi10g00876	Unknown protein	NA	3386.1	3502.15	3850.79	2522.47	2706.04	2407.65	2570.25	2772.47	2749.47	2714.39	2877.41	2844.83
CHR10_JGVV3_38_T01	VIT_10s0003g00400	NA	NA	NA	441.619	481.19	400.561	461.712	467.578	403.34	3882.01	5245.97	5373.44	508.598	618.756	484.62
CHR10_JGVV3_380_T01	VIT_10s0003g04270	Vitvi10g01892	BCL2 binding anthogene	NA	1057.86	961.211	1582.62	1130.68	1104.1	1142.09	688.32	640.067	531.126	896.694	1116.52	954.824
CHR10_JGVV3_383_T01	VIT_10s0003g04300	Vitvi10g00878	F-box/LRR-repeat protein 20	NA	2344.49	2470.01	2742.99	2516.02	2359.43	2577.1	1063.48	1009.35	1032.19	2211.08	2101.41	2243.06		*	2.43395
CHR10_JGVV3_384_T01	VIT_10s0003g04320	Vitvi10g00879	PINOID	NA	150	173.099	161.148	199.546	150	150	150	150	150	150	151.261	150
CHR10_JGVV3_385_T01	VIT_10s0003g04340	Vitvi10g00881	Glucan endo-1,3-beta-glucosidase	NA	253.647	255.749	212.762	244.047	176.984	271.079	548.173	620.531	1014.66	150	266.836	150
CHR10_JGVV3_386_T01	VIT_10s0003g04350	Vitvi10g00882	Photosystem I subunit X (PSAK)	NA	7959.53	10461.9	9011.59	3418.03	3465.05	2744.06	5362.16	3910.46	4220.44	1863.19	3437.02	3269.72
CHR10_JGVV3_387_T01	VIT_10s0003g04360	Vitvi10g00884	DDB1A (UV-damaged DNA-binding protein 1A)	NA	13128.1	10363.7	10841.9	16280.2	15793.1	15859.5	10862.2	10565.5	9789.69	15290	15516.4	17119
CHR10_JGVV3_388_T01	VIT_10s0003g04370	Vitvi10g00885	D123	NA	5997.91	7628.65	6323.5	6387.08	6445.78	4739.18	4456.69	2589.82	2683.88	6964.07	7073.09	6596.57
CHR10_JGVV3_389_T01	VIT_10s0003g04380	NA	NA	NA	150	150	150	150	150	150	160.726	240.159	234.253	150	150	150
CHR10_JGVV3_39_T01	VIT_10s0003g00410	Vitvi10g00509	MLO6 (mildew resistance locus O 6)	NA	262.735	236.321	381.096	413.902	456.139	420.643	439.716	924.903	589.035	293.451	469.092	580.708
CHR10_JGVV3_390_T01	VIT_10s0003g04390	Vitvi10g00886	ABC transporter C member 11	NA	5176.53	5199.74	6588.57	5061.56	5263.46	4883.37	4065.58	4109.04	3891.83	5182.94	5492.7	6686.65
CHR10_JGVV3_393_T01	VIT_10s0003g04450	Vitvi10g01898	ABC transporter C member 11	NA	150	150	150	243.831	181.634	156.266	184.04	354.496	267.692	246.268	211.417	177.505
CHR10_JGVV3_395_T01	VIT_10s0003g04470	Vitvi10g00888	Glutathione S-conjugate ABC transporter (MRP2)	NA	1389.6	1258.24	2105.28	1110.59	1117.84	1002.43	837.738	596.258	895.49	961.018	1261.07	1131.41
CHR10_JGVV3_396_T01	VIT_10s0003g04480	Vitvi10g00889	Unknown protein	NA	2036.35	2254.66	2740.74	1931.72	1990.88	1803.37	1343.74	362.157	1001.44	1447.95	1632.81	1606.93
CHR10_JGVV3_397_T01	VIT_10s0003g04490	Vitvi10g00892	Phototropic-responsive NPH3	NA	4951.36	3749.93	4479.04	4665.8	5024.44	4721.01	1347.53	815.103	1067.77	2641.95	3526.43	3771.34
CHR10_JGVV3_398_T01	VIT_10s0003g04500	Vitvi10g01899	Ankyrin	NA	1022.56	1260.42	1580.02	1081.72	1166.9	1361.92	1073.91	1866.5	1146.14	2171.31	1490.13	1377.75
CHR10_JGVV3_399_T01	VIT_10s0003g04510	Vitvi10g00895	Ankyrin	NA	512.868	488.086	598.668	638.558	639.078	525.992	238.04	226.192	263.573	562.187	518.795	556.57
CHR10_JGVV3_4_T01	VIT_10s0003g00040	Vitvi10g00480	Dof zinc finger protein DOF1.4	NA	236.599	246.059	401.59	402.826	378.72	229.16	243.536	174.238	298.166	379.315	303.686	296.104
CHR10_JGVV3_40_T01	VIT_10s0003g00420	Vitvi10g00510	Auxin response factor 3	NA	1015.2	955.51	932.772	1507.09	1464.13	1100.84	774.728	683.643	974.856	819.845	1021.7	923.473
CHR10_JGVV3_400_T01	VIT_10s0003g04520	Vitvi10g00898	No hit	NA	803.456	904.794	1548.39	940.282	934.284	1036.05	1476.36	1419.32	1460.45	1761.37	1676.06	1339.55
CHR10_JGVV3_401_T01	VIT_10s0003g04530	Vitvi10g00899	Cation:chloride symporter	NA	7723.94	7282.64	7266.67	7213.79	7626.58	9583.75	6025.79	4616.61	3827.23	7872.87	8289.93	8609.6
CHR10_JGVV3_402_T01	VIT_10s0003g04540	Vitvi10g00902	Cationic amino acid transporter 1	NA	11399.8	13689.9	10339.2	10660.6	11471.8	10219	4040.1	4947.88	3330.79	11028.2	10896.8	13713.5
CHR10_JGVV3_403_T01	VIT_10s0003g04550	Vitvi10g00904	Cationic amino acid transporter 1	NA	217.893	246.891	190.314	150	150	157.575	150	150	150	150	150	150
CHR10_JGVV3_404_T01	VIT_10s0003g04560	Vitvi10g00905	Auxin-Induced in Root cultures 9 AIR9	NA	1733.16	2368.59	2625.43	924.716	986.915	905.86	1920.43	1873.04	1641.1	772.322	615.932	786.665
CHR10_JGVV3_405_T01	VIT_10s0003g04580	Vitvi10g00906	Accelerated cell death 11 (ACD11)	NA	8341.21	8495.52	9634.95	6930.2	7408.45	6886.51	8114.6	3845.81	4938.04	8117.93	8595.92	7942.35
CHR10_JGVV3_406_T01	VIT_10s0003g04600	Vitvi10g00907	Cleavage and polyadenylation specificity factor 30 kDa subunit	NA	5728.7	5798.81	4730.7	7350.32	7038.52	7367.08	4030.97	4225.04	4105.94	9095.46	7651.99	7093.9
CHR10_JGVV3_407_T01	VIT_10s0003g04610	Vitvi10g00908	RNA, U3 small nucleolar interacting protein 2	NA	3030.04	2988.06	2746.86	4346.93	3963.85	3925.61	2580.2	1588.43	1806.03	3860.45	4054.58	3570.42
CHR10_JGVV3_409_T01	VIT_10s0003g04630	Vitvi10g00910	SIT4 phosphatase-associated	NA	9853.04	9638.49	9162.54	10375.7	9883.32	10562.8	6334.62	3810.19	4298.12	11587.1	12138.7	12405.4
CHR10_JGVV3_41_T01	VIT_10s0003g00430	Vitvi10g00511	Unknown protein	NA	222.574	360.913	250.248	541.132	586.122	436.445	577.299	1017.25	1157.25	767	978.758	773.19
CHR10_JGVV3_410_T01	VIT_10s0003g04650	Vitvi10g00911	Nuclear transcription factor Y subunit A-7	NA	8405.69	9167.2	8987.02	7276.46	7317.08	7295.86	6077.49	4999.13	5919.03	6493.81	8520.47	7539.4		*	1.56275
CHR10_JGVV3_411_T01	VIT_10s0003g04670	Vitvi10g00913	Homeobox-leucine zipper transcription factor PHABULOSA	NA	824.475	694.734	968.471	1618.45	1707.18	998.479	289.13	234.977	263.107	1349.71	1152.96	1226.69
CHR10_JGVV3_412_T01	VIT_10s0003g04680	Vitvi10g00914	Unknown protein	NA	2112.98	2237.79	2756.38	1588.27	1354.66	1454.12	1670.29	820.546	834.435	1585.95	1386.66	1367.09
CHR10_JGVV3_414_T01	VIT_10s0003g04710	Vitvi10g01901	BES1/BZR1 homolog protein	NA	539.049	420.763	535.481	503.925	579.448	472.429	249.161	257.279	272.706	435.104	413.507	485.196
CHR10_JGVV3_415_T01	VIT_10s0003g04720	Vitvi10g00915	Splicing factor 45	NA	3378.66	3189.01	3989.5	4818.68	4863.34	5324.31	2007.17	2013.46	1921.23	4796.13	4226.37	4819.5
CHR10_JGVV3_416_T01	VIT_10s0003g04730	Vitvi10g00917	Carbohydrate oxidase	NA	296.991	425.852	194.221	174.102	181.789	150	211.344	192.836	231.586	152.975	150	217.645
CHR10_JGVV3_417_T01	VIT_10s0003g04760	Vitvi10g00923	Receptor kinase MRKa	NA	150	150	150	150	150	150	150	150	150	150	150	150
CHR10_JGVV3_418_T01	VIT_10s0003g04800	Vitvi10g01906	Dienelactone hydrolase	NA	4943.23	4949.85	5396.06	3764.52	4535.04	4674.76	7161.25	7114.39	7638.32	3414.25	3617.36	4758.35		*	-1.4333
CHR10_JGVV3_419_T01	VIT_10s0003g04810	Vitvi10g01907	Acyl-[acyl-carrier-protein] desaturase, chloroplastic	NA	2276.49	1951.68	2126.19	2248.23	2093.75	2319.97	2652.16	2048.82	3141.55	2631.99	2164.22	1838.68
CHR10_JGVV3_42_T01	VIT_10s0003g00440	Vitvi10g01775	Isoflavone methyltransferase/ Orcinol O-methyltransferase 1 oomt1	NA	150	150	150	150	150	150	150	150	150	160.947	150	157.582
CHR10_JGVV3_420_T01	VIT_10s0003g04820	Vitvi10g01909	No hit	NA	1212.94	1482.62	1155.76	2011.13	2067.47	1152.37	1583.76	1165.29	1790.04	925.377	1439.08	1295.76
CHR10_JGVV3_421_T01	VIT_10s0003g04830	Vitvi10g00930	Protein kinase Xa21	NA	534.884	628.187	499.629	265.82	386.454	411.004	636.273	465.081	765.263	469.652	383.737	429.301
CHR10_JGVV3_422_T01	VIT_10s0003g04880	Vitvi10g00934	Ferredoxin:nadp+ Oxidoreductase PETH	NA	5960.51	5689.34	5913.63	6844.28	6351.28	6363.06	5091.72	3580.14	4003.09	5714.31	6340.07	5353.09
CHR10_JGVV3_423_T01	VIT_10s0003g04900	Vitvi10g00937	ARF GTPase activator, ARF-GAP Domain 12	NA	3892.88	4140.65	2943.49	3634.23	2939.37	3412.72	1281.1	718.55	884.534	3136.81	3620.91	2838.08
CHR10_JGVV3_424_T01	VIT_10s0003g04910	Vitvi10g00938	Sinapyl alcohol dehydrogenase	NA	260.658	374.999	267.654	222.791	232.088	232.786	446.685	648.992	569.611	283.454	209.364	250.948
CHR10_JGVV3_426_T01	VIT_10s0003g04950	Vitvi10g01915	Esterase/lipase/thioesterase	NA	2102.67	1998.38	2456.5	3462.97	3969.17	2935.2	2706.35	2195.1	3178.41	2535.58	3355.9	3901.38
CHR10_JGVV3_427_T01	VIT_10s0003g04960	Vitvi10g00941	Myosin heavy chain	NA	2219.16	2200.16	1998.03	2566.74	2426.67	2367.35	1139.61	494.65	749.703	2442.71	2814.86	2896.76
CHR10_JGVV3_428_T01	VIT_10s0003g04970	Vitvi10g00944	ATPase, BadF/BadG/BcrA/BcrD-type	NA	1184.29	1281.83	1435.21	958.932	1034	1092.71	422.001	428.317	469.143	912.304	902.033	972.143		*	2.95677
CHR10_JGVV3_429_T01	VIT_10s0003g04990	Vitvi10g00946	feronia receptor-like kinase	NA	367.966	437.598	707.533	306.608	411.87	306.874	204.547	239.982	227.699	217.883	264.419	258.823
CHR10_JGVV3_430_T01	VIT_10s0003g05000	Vitvi10g00947	VTC2 (vitamin C defective)	NA	7811.52	6819.39	6981.11	9560.25	10915.2	9428.27	8217.34	7570.74	7369.03	12309.7	11797.3	12177.8
CHR10_JGVV3_431_T01	VIT_10s0003g05010	NA	NA	NA	4917	3197.13	3493.1	8119.06	6811.18	7910.93	4263.06	5776.09	5236.08	8335.28	9342.93	9674.25
CHR10_JGVV3_432_T01	VIT_10s0003g05020	Vitvi10g00948	GTP-binding protein obg	NA	10787.2	10433.3	11701.3	12352	10944.8	10791.2	7686.26	7619.04	8366.44	10141.1	10673.6	9429.4		*	1.39076
CHR10_JGVV3_433_T01	VIT_10s0003g05030	Vitvi10g00949	Leucine-rich repeat family protein	NA	374.514	452.703	419.922	430.744	440.178	427.827	221.143	150	166.419	339.265	230.134	247.569		*	2.31999
CHR10_JGVV3_434_T01	VIT_10s0003g05040	Vitvi10g00950	3-hydroxyisobutyrate dehydrogenase	NA	1467.14	1597.71	1730.21	1192.35	1293.83	1041.7	876.633	778.637	724.912	830.325	1143.34	969.803		*	2.01458
CHR10_JGVV3_435_T01	VIT_10s0003g05050	Vitvi10g00952	RNA polymerase beta''	NA	3335.77	4107.47	2633.77	2635.48	2428.23	3166.54	4533.87	807.094	447.585	4600.25	3457.78	3042.47
CHR10_JGVV3_436_T01	VIT_10s0003g05060	Vitvi10g00953	DNA-directed RNA polymerase subunit beta'	NA	1993.27	2418.54	1203.8	1252.4	1336.94	1265.62	2179.3	235.875	150.594	2239.29	1389.38	1376.45
CHR10_JGVV3_437_T01	VIT_10s0003g05070	Vitvi10g00954	HEN1 (HUA enhancer 1)	NA	2002.5	1798.28	1807.12	1619.27	1735.46	2020.36	749.704	364.281	411.426	2304.36	2352.32	2088.01		*	3.67633
CHR10_JGVV3_438_T01	VIT_10s0003g05080	Vitvi10g00955; Vitvi10g01916	Wall-associated receptor kinase-like 10; NA	NA	294.087	404.319	289.857	267.239	271.128	203.796	426.178	443.26	421.01	222.21	226.198	223.144
CHR10_JGVV3_439_T01	VIT_10s0003g05110	Vitvi10g00964	ATP binding	NA	448.596	310.665	494.499	588.467	556.967	463.777	466.56	409.67	617.356	525.903	491.282	509.656
CHR10_JGVV3_44_T01	VIT_10s0003g00470	Vitvi10g01778	Isoflavone methyltransferase/ Orcinol O-methyltransferase 1 oomt1	OMT2	268.774	345.635	157.222	184.779	300.609	394.014	150	238.384	161.784	234.408	369.946	753.665
CHR10_JGVV3_440_T01	VIT_10s0003g05120	Vitvi10g00966	Unknown	NA	802.505	694.596	861.772	758.094	845.722	716.081	450.375	388.682	571.49	798.861	935.324	900.181
CHR10_JGVV3_441_T01	VIT_10s0003g05130	Vitvi10g00973	Wall-associated receptor kinase 5	NA	379.829	520.662	360.535	405.1	385.335	298.008	197.661	272.968	282.538	221.727	161.375	242.6
CHR10_JGVV3_442_T01	VIT_10s0003g05160	Vitvi10g00984	Wall-associated kinase 3 (WAK3)	NA	304.727	280.599	196.068	285.921	295.013	192.257	150	150	150	199.747	178.693	283.404
CHR10_JGVV3_443_T01	VIT_10s0003g05170	Vitvi10g01922	Wall-associated kinase 3 (WAK3)	NA	150	150	150	332.835	315.345	220.565	150	150	150	250.793	166.634	253.13
CHR10_JGVV3_445_T01	VIT_10s0003g05210	Vitvi10g00992	Wall-associated kinase 1 (WAK1)	NA	543.65	595.357	667.202	356.47	410.857	319.193	478.274	587.13	578.326	172.777	218.636	214.939
CHR10_JGVV3_446_T01	VIT_10s0003g05230	Vitvi10g00996	Tetratricopeptide repeat domain male sterility MS5	NA	189.966	225.033	192.229	150	150	150	375.085	394.665	512.796	150	150	150
CHR10_JGVV3_447_T01	VIT_10s0003g05240	Vitvi10g01926	Protein phosphatase 2C	NA	223.199	236.938	183.152	191.401	225.067	162.495	573.267	1503.21	787.337	190.104	262.64	198.249
CHR10_JGVV3_448_T01	VIT_10s0003g05250	Vitvi10g01927	Germin-like protein	NA	152.723	170.18	150	150	150	164.18	150	150	150	150	150	154.299
CHR10_JGVV3_45_T01	VIT_10s0003g00480	Vitvi10g01779	Isoflavone methyltransferase/ Orcinol O-methyltransferase 1 oomt1	OMT1	150	150	150	163.41	253.511	171.678	212.517	333.958	343.397	176.76	290.222	471.985
CHR10_JGVV3_450_T01	VIT_10s0003g05270	Vitvi10g01929	Unknown	NA	1015.01	904.52	1467.66	924.16	1023.43	863.796	924.732	473.625	458.894	1182.44	961.231	1010.84
CHR10_JGVV3_451_T01	VIT_10s0003g05300	Vitvi10g01003	Germin-like protein	NA	161.358	155.61	150	150	150	150	197.862	167.76	230.233	150	150.746	150
CHR10_JGVV3_452_T01	VIT_10s0003g05310	Vitvi10g01004	Germin-like protein	NA	155.566	150	150	150	150	150	150	150	150	153.799	150	157.969
CHR10_JGVV3_453_T01	VIT_10s0003g05320	Vitvi10g01005	Tubulin beta-7 chain	NA	17414.8	15513.9	14459.7	14522.5	16152.8	16470.8	13420	12615.9	14020.2	17584.2	18736.7	16067.8
CHR10_JGVV3_454_T01	VIT_10s0003g05330	Vitvi10g01931	Ethylene-regulated nuclear protein ERN1	NA	2102.04	1545.1	2005.07	1713.64	1610.62	2148.73	1940.09	1388.23	2373.1	1024.92	937.811	1102.56
CHR10_JGVV3_456_T01	VIT_10s0003g05370	Vitvi10g01015	Cytochrome b5-like Fatty acid hydroxylase	NA	193.76	225.329	317.661	243.976	202.077	212.892	337.711	553.438	600.65	159.679	267.187	179.304
CHR10_JGVV3_457_T01	VIT_10s0003g05380	Vitvi10g01016	Cytochrome b5-like Fatty acid hydroxylase	NA	10645.7	9702.23	12951.7	8811.05	8115.5	10071.4	7816.22	5418.4	6256.38	5327.28	4431.63	6157.33
CHR10_JGVV3_458_T01	VIT_10s0003g05390	Vitvi10g01017	FAD-linked oxidoreductase 1	NA	210.886	199.918	154.484	150	150	150	253.024	232.856	321.646	150	175.356	150
CHR10_JGVV3_459_T01	VIT_10s0003g05420	Vitvi10g01020	S-2-hydroxy-acid oxidase, peroxisomal	NA	728.597	643.801	719.055	654.927	640.101	714.586	474.95	788.281	489.565	910.763	447.457	369.605
CHR10_JGVV3_46_T01	VIT_10s0003g00490	Vitvi10g00514	Unknown protein	NA	779.755	808.818	1416.91	634.868	656.332	893.333	401.935	377.236	521.389	591.501	643.695	638.203
CHR10_JGVV3_460_T01	VIT_10s0003g05450	Vitvi10g01029	Reticuline oxidase precursor	NA	1232.71	835.488	891.116	3464.6	3443.43	2748.52	359.296	985.061	467.687	8289.99	5589.79	6723.58
CHR10_JGVV3_461_T01	VIT_10s0003g05470	Vitvi10g01032	FAD-binding domain-containing protein	NA	3401.86	3072.46	2611.52	3713.53	3058.65	3553.65	4333.98	3995.15	4193.8	3516.99	4181.01	3718.44
CHR10_JGVV3_462_T01	VIT_10s0003g05480	Vitvi10g01035	SEC14 cytosolic factor	NA	426.944	478.3	438.626	1171.3	997.226	600.04	1570.55	1705.52	2397.63	258.875	293.039	368.993
CHR10_JGVV3_463_T01	VIT_10s0003g05490	Vitvi10g01037	Toprim domain-containing protein	NA	3872.27	3966.48	4239.62	4310.58	4406.99	3389.96	3421.65	2798.1	2374.61	4470.86	4897.41	4613.67
CHR10_JGVV3_464_T01	VIT_10s0003g05510	Vitvi10g01041	Leucine-rich repeat transmembrane protein kinase	NA	1169.95	1113.99	843.307	2677.77	2394.48	1796.99	572.093	475.479	376.7	2109.13	2254.65	2632.67
CHR10_JGVV3_465_T01	VIT_10s0003g05520	Vitvi10g01042	Acylamino-acid-releasing enzyme	NA	224.708	195.864	228.548	182.219	215.733	226.463	651.774	1291.44	1045.67	302.564	236.77	264.692
CHR10_JGVV3_466_T01	VIT_10s0003g05530	Vitvi10g01044	CPRD2	NA	150	150	150	150	150	150	232.679	181.377	316.482	150	150	150
CHR10_JGVV3_467_T01	VIT_10s0003g05540	Vitvi10g01045	FAD-binding domain-containing protein	NA	165.327	227.211	150	150	150	150	632.471	753.953	638.975	150	150	150		*	-3.73319
CHR10_JGVV3_468_T01	VIT_10s0003g05550	Vitvi10g01046	Carbohydrate oxidase	NA	355.912	316.717	150	150	150	150	312.685	274.41	219.935	185.995	240.99	215.815
CHR10_JGVV3_469_T01	VIT_10s0003g05560	Vitvi10g01052	Pentatricopeptide (PPR) repeat-containing protein	NA	4021.73	3320.65	3476.88	3811.66	3746.96	4153.87	3575.71	2756.93	3249.66	4465.96	3688.16	3688.42
CHR10_JGVV3_47_T01	VIT_10s0003g00500	Vitvi10g00515	Vascular plant one zinc finger protein	NAC38	5076.08	5160.2	5221.89	8376.03	8768.99	6316.7	7202.75	6358.95	7712.52	8624.38	8598.89	9153.49
CHR10_JGVV3_470_T01	VIT_10s0003g05570	Vitvi10g01053	Reticuline oxidase	NA	229.559	237.978	264.162	196.994	211.813	208.381	324.868	428.648	449.465	226.857	244.898	194.085
CHR10_JGVV3_471_T01	VIT_10s0003g05580	Vitvi10g01056	Carbohydrate oxidase	NA	300.585	158.69	184.45	150	150	150	150	181.762	150	150	150	150
CHR10_JGVV3_472_T01	VIT_10s0003g05590	Vitvi10g01935	Toprim domain-containing protein	NA	1621.41	1622.15	1640.5	2018.03	1813.09	1366.09	940.375	585.012	549.536	1603.17	1586.15	1466.63
CHR10_JGVV3_473_T01	VIT_10s0003g05610	Vitvi10g01060	FAD-linked oxidoreductase 1	NA	159.562	179.907	150	150	150	150	258.983	415.612	438.18	150	150	150
CHR10_JGVV3_474_T01	VIT_10s0003g05620	Vitvi10g01062	Carbohydrate oxidase	NA	221.339	296.243	150	150	150	153.923	200.123	263.943	335.496	157.523	180.436	156.151
CHR10_JGVV3_475_T01	VIT_10s0003g05630	Vitvi10g01065	Coatomer subunit epsilon	NA	17685.5	16319.1	16205.4	15806.2	17553	17063.5	10975.8	8323.41	9441.61	13375.1	14853.1	14621.8		*	1.74699
CHR10_JGVV3_476_T01	VIT_10s0003g05640	Vitvi10g01066	UDP-arabinose 4-epimerase 3	NA	1140.43	896.003	1008.6	2049.82	1981.88	1882.99	1245.28	1868.82	1068.73	2594.57	2342.3	2402.04
CHR10_JGVV3_478_T01	VIT_10s0003g05660	Vitvi10g01067	Unknown protein	NA	1251.35	1464.3	1886.05	1082.98	1183.68	1061.27	845.414	496.351	518.119	994.633	1034.12	1056.86
CHR10_JGVV3_479_T01	VIT_10s0003g05670	Vitvi10g01068	Pentatricopeptide (PPR) repeat-containing protein	NA	1316.91	1447.27	1541.18	1034.69	1010.76	1027.62	841.453	681.677	1028.47	873.422	976.027	997.849
CHR10_JGVV3_48_T01	VIT_10s0003g00510	Vitvi10g00516	Transcription elongation factor 1	NA	12885	12071.7	13121.1	11066.6	12282.2	9411.3	12496.2	10637.8	11223.4	13000.9	11827.4	11852.1
CHR10_JGVV3_480_T01	VIT_10s0003g05680	Vitvi10g01070	CHUP1 (chloroplast unusual positioning 1)	NA	150	150	150	150	150	150	150.814	206.117	162.602	177.758	153.139	150
CHR10_JGVV3_482_T01	VIT_10s0003g05700	Vitvi10g01075	Pentatricopeptide (PPR) repeat-containing protein	NA	905.928	1033.64	1160.76	987.385	1069.7	808.726	950.537	1803.25	1417.23	1048.62	1232.88	1097.86
CHR10_JGVV3_483_T01	VIT_10s0003g05720	Vitvi10g01077	Protein kinase MK6	NA	8077.03	7330.19	7920.68	8568.52	8589.84	10388.1	8833.47	7326.3	8291.75	7875.09	9781.39	8874.7
CHR10_JGVV3_484_T01	VIT_10s0003g05740	Vitvi10g01078	WRKY DNA-binding protein 14	WRKY32	155.025	210.68	150	265.457	268.056	239.013	214.801	174.678	229.853	303.623	222.797	223.568
CHR10_JGVV3_485_T01	VIT_10s0003g05770	Vitvi10g01084	Short-chain dehydrogenase/reductase (SDR)	NA	1096.32	1159.88	1402.34	1585.23	1441.03	1082.23	661.105	688.295	441.12	1029.43	1383.84	1088.34
CHR10_JGVV3_486_T01	VIT_10s0003g05780	Vitvi10g01942	Lipid transfer protein 12	NA	168.922	150.219	260.602	228.661	203.927	242.543	150	232.006	278.419	231.63	216.89	217.586
CHR10_JGVV3_487_T01	VIT_10s0003g05800	Vitvi10g01086	Pentatricopeptide (PPR) repeat-containing protein	NA	203.918	165.054	150	371.328	358.852	291.871	150	174.267	163.03	460.666	383.147	294.739
CHR10_JGVV3_488_T01	VIT_10s0003g05820	Vitvi10g01089	SKP1-like 1 ASK1	NA	170.438	166.576	202.487	188.059	198.355	150	1338.45	1998.16	1457.37	198.64	287.645	180.03
CHR10_JGVV3_489_T01	VIT_10s0003g05830	Vitvi10g01090	Leucine Rich Repeat receptor-like kinase	NA	202.054	259.197	258.815	170.618	221.991	234.003	220.438	561.134	238.136	184.703	233.711	168.722
CHR10_JGVV3_49_T01	VIT_10s0003g00520	Vitvi10g00517	Unknown protein	NA	1185	1114.17	1582.38	1167.21	1097.14	978.18	462.362	222.367	345.075	1238.79	1161.42	1077.92
CHR10_JGVV3_490_T01	VIT_10s0003g05840	Vitvi10g01944	Unknown protein	NA	8696.65	8471.38	9614.71	9108.96	8656.75	7546.43	7082.45	3812	5355.27	7841.01	7829.53	7109.94
CHR10_JGVV3_5_T01	VIT_10s0003g00050	Vitvi10g00481	Squamosa promoter-binding protein 3 (SPL3)	NA	665.502	932.87	943.137	609.715	651.022	462.019	301.592	216.764	221.3	428.435	634.896	585.317
CHR10_JGVV3_50_T01	VIT_10s0003g00530	Vitvi10g00518	28 kDa heat- and acid-stable phosphoprotein	NA	8458.94	8018.36	9461.88	9130.25	8762.94	8228.13	6050.64	4367.21	4946.17	11090	11668.5	12689.3
CHR10_JGVV3_51_T01	VIT_10s0003g00540	Vitvi10g01780	Unknown	NA	4634.57	4836.91	5097.13	4693.5	4635.54	5369.56	3855.44	3875.65	2815.81	4669.63	4564.92	4789.46
CHR10_JGVV3_52_T01	VIT_10s0003g00550	Vitvi10g01781	RAB GTPase RABA1F	NA	686.431	507.593	898.003	721.183	737.373	616.477	264.25	278.541	219.901	683.547	738.563	753.386
CHR10_JGVV3_53_T01	VIT_10s0003g00560	Vitvi10g00519	Wuschel homeobox 9	NA	312.09	329.089	191.899	243.171	231.415	275.05	150	150.167	150	196.733	191.598	256.704
CHR10_JGVV3_54_T01	VIT_10s0003g00570	Vitvi10g00520	Rac-like GTP-binding protein RAC2	NA	225.815	203.391	297.492	172.198	182.122	165.159	393.082	886.419	662.799	150	150	150
CHR10_JGVV3_55_T01	VIT_10s0003g00580	Vitvi10g00521	ERF/AP2 transcription factor sub B-3 (ATERF-2)	NA	343.531	572.367	413.597	379.186	513.005	425.581	444.36	766.223	585.423	375.807	392.624	561.061
CHR10_JGVV3_56_T01	VIT_10s0003g00590	Vitvi10g00522	Ethylene-responsive transcription factor ERF091	NA	346.677	470.478	364.385	472.611	426.892	428.033	541.931	792.816	877.527	305.168	352.886	512.002
CHR10_JGVV3_57_T01	VIT_10s0003g00600	Vitvi10g00523	Lipase GDSL	NA	158.312	254.411	252.274	165.856	173.718	150	155.053	150	179.297	150	150	150
CHR10_JGVV3_59_T01	VIT_10s0003g00620	Vitvi10g00524	Lipase GDSL	NA	1640.78	1737.44	1627.77	1039.65	1222.07	1238.31	1278.07	1295.89	1524.61	288.01	334.234	320.084					*	3.71424
CHR10_JGVV3_6_T01	VIT_10s0003g00060	Vitvi10g00482	L-histidine transmembrane transporter	NA	1366.28	1440.02	1988.65	1198.06	1327.55	1260.71	451.659	234.725	281.032	1127.95	1112.28	1133.27
CHR10_JGVV3_60_T01	VIT_10s0003g00630	Vitvi10g00525	Negative regulator of systemic acquired resistance (SNI1)	NA	537.388	591.875	657.379	625.137	641.595	469.131	219.601	196.272	196.145	707.461	659.059	721.572		*	2.91926
CHR10_JGVV3_61_T01	VIT_10s0003g00640	Vitvi10g00526	D-tyrosyl-tRNA(Tyr) deacylase	NA	3362.03	4648.23	3951.28	2582.9	2699.51	2259.95	2085.57	907.423	1024.87	1623.53	2213.79	1883.76
CHR10_JGVV3_62_T01	VIT_10s0003g00650	Vitvi10g00527	Peroxidase	NA	168.193	228.188	191.016	197.913	150	157.632	163.05	260.728	174.065	165.289	150	162.706
CHR10_JGVV3_63_T01	VIT_10s0003g00660	Vitvi10g00528	Assembly factor 1 for F1 component of mitochondrial ATP synthase	NA	1656.68	1901.89	2527.87	1497.45	1521.3	1630.95	908.891	661.479	558.327	1242.44	1364.71	1388.5
CHR10_JGVV3_64_T01	VIT_10s0003g00670	Vitvi10g00529	Apoptosis inhibitory 5 (API5)	NA	3628.12	3243.7	3099.93	3874.64	3684.67	3696.18	1955.59	1167.89	1473.2	3919.49	4435.45	4007.74		*	2.16933
CHR10_JGVV3_65_T01	VIT_10s0003g00680	Vitvi10g01782	Glutamate receptor protein	NA	276.652	424.344	158.79	207.839	175.595	244.102	221.821	214.629	274.994	166.573	203.974	189.713
CHR10_JGVV3_67_T01	VIT_10s0003g00700	Vitvi10g00530	No hit	NA	491.907	700.398	306.326	292.149	291.377	311.738	536.227	770.328	702.586	311.862	333.896	268.662
CHR10_JGVV3_68_T01	VIT_10s0003g00710	Vitvi10g00531	Protein transport protein Sec61 subunit alpha	NA	288.959	253.324	433.064	264.48	425.643	529.896	1120.34	885.534	1206.88	619.747	465.701	580.257		*	-3.29396
CHR10_JGVV3_69_T01	VIT_10s0003g00760	Vitvi10g00533	Glutamate receptor protein	NA	234.628	256.214	168.841	165.365	188.949	174.559	165.864	150	170.969	200.599	198.889	205.192
CHR10_JGVV3_7_T01	VIT_10s0003g00070	Vitvi10g00483	Peptidase, trypsin serine and cysteine proteases	NA	4573.35	5071.41	4703.99	3507.35	3759.01	3886.27	2036.51	750.602	1154.68	3921.52	4167.59	4539.94
CHR10_JGVV3_71_T01	VIT_10s0003g00780	Vitvi10g01786	Glutamate receptor 3.4	NA	410.162	423.196	349.691	305.084	315.587	318.845	690.604	890.18	822.975	289.044	326.575	320.869
CHR10_JGVV3_73_T01	VIT_10s0003g00810	Vitvi10g00536	DEAH (Asp-Glu-Ala-His) box polypeptide 35	NA	3529.16	3716.06	3023.94	3309.75	3215.11	3197.57	2273.09	1177.08	1808.93	3738.31	3915	3522.75
CHR10_JGVV3_74_T01	VIT_10s0003g00820	Vitvi10g00537	Sodium/calcium exchanger family protein	NA	280.731	190.182	150	183.963	169.516	150	150	150	150	155.9	150	160.358
[truncated: 25,133 more rows]
